# Supplementary material for: MSH3-Deficiency Initiates EMAST without Oncogenic Transformation of Human Colon Epithelial Cells
Source: PLoS One. 2012 Nov 27;7(11):e50541. doi: 10.1371/journal.pone.0050541 (PMC3507781; doi:10.1371/journal.pone.0050541)
Supplement: Table S1 — Protein expression levels upon MSH3-silencing analyzed by shotgun proteomics. For analysis we pooled HCEC-1CT and HCEC-1CT-[AAAG]17-scrambled (Pool A, reference, columns K to Q) as well as HCEC-1CT-[AAAG]17-shMSH3 and HCEC-1CT-shMSH3 (Pool B, analysis, columns D to J). Column R shows induced and column S repressed proteins. n = relative nuclear expression, c = relative cytoplasmatic expression, N = nuclear induction, C = cytoplasmatic induction, nc = nuclear and cytoplasmatic relative expression, NC = nuclear and cytoplasmatic induction. In columns A to C proteins which are either induced/completely repressed or proteins which revealed increased or decreased expression levels of at least 3-fold are marked with an asterisk in columns R and S. (XLSX) [file pone.0050541.s002.xlsx]

## Sheet: Tabelle1
					cytoplasm			nuclear				cytoplasm		nuclear
found	accession	name	analysis_peptides	analysis_cytoplasm_expcount	analysis_cytoplasm_empai	fold-change	analysis_nuclei_expcount	analysis_nuclei_empai	fold-change	reference_peptides	reference_cytoplasm_expcount	reference_cytoplasm_empai	reference_nuclei_expcount	reference_nuclei_empai	empai_diff_cytoplasm	empai_diff_nuclei	induced	repressed
both	Q13263	Transcription intermediary factor 1-beta (TIF1-beta) (Tripartite motif-containing protein 28) (Nuclear corepressor KAP-1) (KRAB-associated protein 1) (KAP-1) (KRAB-interacting protein 1) (KRIP-1) (RING finger protein 96)	8	2/2	0.105	0.517241	2/2	0.085	2.57576	15	3/3	0.203	1/2	0.033	-0.098	0.052	n
both	P27816	Microtubule-associated protein 4 (MAP-4)	11	2/2	0.105	0.681818	2/2	0.094	4.27273	18	3/3	0.154	1/2	0.022	-0.049	0.072	n*
both	P28482	Chromobox protein homolog 3 (Heterochromatin protein 1 homolog gamma) (HP1 gamma) (Modifier 2 protein) (HECH)	7	2/2	0.417	0.739362	2/2	0.207	2.15625	9	3/3	0.564	1/2	0.096	-0.147	0.111	n
both	P60709	Actin, cytoplasmic 1 (Beta-actin)	28	2/2	2.656	0.84992	2/2	0.999	2.31787	46	3/3	3.125	2/2	0.431	-0.469	0.568	n
both	P63261	Actin, cytoplasmic 2 (Gamma-actin)	28	2/2	2.656	0.84992	2/2	0.999	2.31787	46	3/3	3.125	2/2	0.431	-0.469	0.568	n
both	Q9UBF2	Coatomer subunit gamma-2 (Gamma-2-coat protein) (Gamma-2-COP)	4	2/2	0.043	0.895833	2/2	0.073	2.60714	5	3/3	0.048	1/2	0.028	-0.005	0.045	n
both	P40939	Trifunctional enzyme subunit alpha, mitochondrial (TP-alpha) (78 kDa gastrin-binding protein)	18	2/2	0.344	0.898172	2/2	0.055	2.03704	27	3/3	0.383	1/2	0.027	-0.039	0.028	n
both	P11021	78 kDa glucose-regulated protein (GRP 78) (Heat shock 70 kDa protein 5) (Immunoglobulin heavy chain-binding protein) (BiP) (Endoplasmic reticulum lumenal Ca(2+)-binding protein grp78)	31	2/2	1.125	0.916124	2/2	0.433	2.1122	56	3/3	1.228	2/2	0.205	-0.103	0.228	n
both	O00629	Importin subunit alpha-4 (Karyopherin subunit alpha-4) (Importin alpha Q1) (Qip1)	6	2/2	0.268	0.940351	2/2	0.148	2.11429	9	3/3	0.285	1/2	0.07	-0.017	0.078	n
both	P07237	Protein disulfide-isomerase (PDI) (Prolyl 4-hydroxylase subunit beta) (Cellular thyroid hormone-binding protein) (p55)	17	2/2	0.636	0.962179	2/2	0.141	3.20455	24	3/3	0.661	1/2	0.044	-0.025	0.097	n*
both	Q96I24	Far upstream element-binding protein 3 (FUSE-binding protein 3)	5	2/2	0.045	1	2/2	0.094	2.08889	3	3/3	0.045	1/2	0.045	0	0.049	n
both	P09972	Fructose-bisphosphate aldolase C (Brain-type aldolase)	6	2/2	0.244	1.00412	2/2	0.158	2.10667	8	3/3	0.243	2/2	0.075	0.001	0.083	n
both	P19338	Nucleolin (Protein C23)	21	2/2	0.298	1.01017	2/2	0.31	2.05298	30	3/3	0.295	2/2	0.151	0.003	0.159	n
both	Q04637	Eukaryotic translation initiation factor 4 gamma 1 (eIF-4-gamma 1) (p220)	7	2/2	0.073	1.04286	2/2	0.064	2	10	3/3	0.07	1/2	0.032	0.003	0.032	n
both	Q6NZI2	Polymerase I and transcript release factor	11	2/2	0.369	1.07267	2/2	0.183	2.07955	16	3/3	0.344	2/2	0.088	0.025	0.095	n
both	Q9Y678	Coatomer subunit gamma (Gamma-coat protein) (Gamma-COP)	16	2/2	0.301	1.09058	2/2	0.195	2.26744	24	3/3	0.276	2/2	0.086	0.025	0.109	n
both	Q09666	Neuroblast differentiation-associated protein AHNAK (Desmoyokin)	140	2/2	0.258	1.14667	2/2	0.049	2.72222	189	3/3	0.225	2/2	0.018	0.033	0.031	n
both	Q00610	Clathrin heavy chain 1 (CLH-17)	60	2/2	0.895	1.2379	2/2	0.147	9.8	83	3/3	0.723	1/2	0.015	0.172	0.132	n*
both	Q86VP6	Cullin-associated NEDD8-dissociated protein 1 (Cullin-associated and neddylation-dissociated protein 1) (p120 CAND1) (TBP-interacting protein TIP120A) (TBP-interacting protein of 120 kDa A)	15	2/2	0.196	1.26452	2/2	0.042	2	17	3/3	0.155	1/2	0.021	0.041	0.021	n
both	Q14444	Caprin-1 (Cytoplasmic activation- and proliferation-associated protein 1) (GPI-anchored membrane protein 1) (GPI-anchored protein p137) (GPI-p137) (p137GPI) (Cell cycle-associated protein 1) (Membrane component chromosome 11 surface marker 1)	6	1/2	0.096	2.04255	2/2	0.125	2.65957	3	3/3	0.047	2/2	0.047	0.049	0.078	n
both	Q12906	Interleukin enhancer-binding factor 3 (Nuclear factor of activated T-cells 90 kDa) (NF-AT-90) (Double-stranded RNA-binding protein 76) (DRBP76) (Translational control protein 80) (TCP80) (Nuclear factor associated with dsRNA) (NFAR) (M-phase phosphoprotei	16	2/2	0.044	1.51724	2/2	0.316	2.89908	8	2/3	0.029	2/2	0.109	0.015	0.207	n
both	Q92616	Translational activator GCN1 (GCN1-like protein 1) (HsGCN1)	11	2/2	0.019	0.404255	2/2	0.067	3.52632	7	1/3	0.047	1/2	0.019	-0.028	0.048	n*
both	P51114	Fragile X mental retardation syndrome-related protein 1 (hFXR1p)	3	1/2	0.063	1	2/2	0.063	2.03226	3	1/3	0.063	1/2	0.031	0	0.032	n
both	P50570	Dynamin-2	4	0/2	0	0	2/2	0.051	2.04	2	1/3	0.025	1/2	0.025	-0.025	0.026	n
both	P46063	ATP-dependent DNA helicase Q1 (DNA-dependent ATPase Q1) (RecQ protein-like 1) (DNA helicase, RecQ-like type 1) (RecQ1)	4	1/2	0.071	#DIV/0!	2/2	0.072	2.05714	1	0/3	0	1/2	0.035	0.071	0.037	n
both	P20042	Eukaryotic translation initiation factor 2 subunit 2 (Eukaryotic translation initiation factor 2 subunit beta) (eIF-2-beta)	5	0/2	0	#DIV/0!	2/2	0.221	3.34848	1	0/3	0	1/2	0.066	0	0.155	n*
both	P55265	Double-stranded RNA-specific adenosine deaminase (DRADA) (136 kDa double-stranded RNA-binding protein) (p136) (K88DSRBP) (Interferon-inducible protein 4) (IFI-4)	4	0/2	0	#DIV/0!	2/2	0.054	3	1	0/3	0	1/2	0.018	0	0.036	n*
both	Q9H0S4	Probable ATP-dependent RNA helicase DDX47 (DEAD box protein 47)	2	0/2	0	#DIV/0!	2/2	0.091	2.06818	1	0/3	0	1/2	0.044	0	0.047	n
both	Q12769	Nuclear pore complex protein Nup160 (Nucleoporin Nup160) (160 kDa nucleoporin)	3	0/2	0	#DIV/0!	2/2	0.044	2	1	0/3	0	1/2	0.022	0	0.022	n
analysis	Q16630	Cleavage and polyadenylation specificity factor subunit 6 (Cleavage and polyadenylation specificity factor 68 kDa subunit) (CPSF 68 kDa subunit) (Pre-mRNA cleavage factor Im 68 kDa subunit) (Protein HPBRII-4/7)	4	0/2	0	#DIV/0!	2/2	0.087	#DIV/0!	0	0/3	0	0/2	0	0	0.087	N*
analysis	Q6P1J9	Parafibromin (Cell division cycle protein 73 homolog) (Hyperparathyroidism 2 protein)	2	0/2	0	#DIV/0!	2/2	0.051	#DIV/0!	0	0/3	0	0/2	0	0	0.051	N*
analysis	Q9P2I0	Cleavage and polyadenylation specificity factor subunit 2 (Cleavage and polyadenylation specificity factor 100 kDa subunit) (CPSF 100 kDa subunit)	2	0/2	0	#DIV/0!	2/2	0.046	#DIV/0!	0	0/3	0	0/2	0	0	0.046	N*
analysis	Q12929	Epidermal growth factor receptor kinase substrate 8	2	0/2	0	#DIV/0!	2/2	0.045	#DIV/0!	0	0/3	0	0/2	0	0	0.045	N*
analysis	P49959	Double-strand break repair protein MRE11A (Meiotic recombination 11 homolog A) (MRE11 homolog A) (Meiotic recombination 11 homolog 1) (MRE11 homolog 1)	2	0/2	0	#DIV/0!	2/2	0.043	#DIV/0!	0	0/3	0	0/2	0	0	0.043	N*
analysis	Q8WU90	Zinc finger CCCH domain-containing protein 15 (DRG family-regulatory protein 1) (Likely ortholog of mouse immediate early response erythropoietin 4)	1	0/2	0	#DIV/0!	2/2	0.043	#DIV/0!	0	0/3	0	0/2	0	0	0.043	N*
analysis	Q8N766	Uncharacterized protein KIAA0090	2	0/2	0	#DIV/0!	2/2	0.042	#DIV/0!	0	0/3	0	0/2	0	0	0.042	N*
analysis	Q86UP2	Kinectin (Kinesin receptor) (CG-1 antigen)	5	0/2	0	#DIV/0!	2/2	0.039	#DIV/0!	0	0/3	0	0/2	0	0	0.039	N*
analysis	Q69YN4	Protein virilizer homolog	5	0/2	0	#DIV/0!	2/2	0.038	#DIV/0!	0	0/3	0	0/2	0	0	0.038	N*
analysis	Q8N8S7	Protein enabled homolog	2	0/2	0	#DIV/0!	2/2	0.032	#DIV/0!	0	0/3	0	0/2	0	0	0.032	N*
analysis	P49761	Dual specificity protein kinase CLK3 (CDC-like kinase 3)	1	0/2	0	#DIV/0!	2/2	0.027	#DIV/0!	0	0/3	0	0/2	0	0	0.027	N*
analysis	Q8NI27	THO complex subunit 2 (Tho2) (hTREX120)	4	0/2	0	#DIV/0!	2/2	0.026	#DIV/0!	0	0/3	0	0/2	0	0	0.026	N*
analysis	P78344	Eukaryotic translation initiation factor 4 gamma 2 (eIF-4-gamma 2) (p97) (Death-associated protein 5) (DAP-5)	1	0/2	0	#DIV/0!	2/2	0.023	#DIV/0!	0	0/3	0	0/2	0	0	0.023	N*
analysis	P52948	Nuclear pore complex protein Nup98-Nup96	1	0/2	0	#DIV/0!	2/2	0.021	#DIV/0!	0	0/3	0	0/2	0	0	0.021	N*
analysis	Q92878	DNA repair protein RAD50 (hRAD50)	2	0/2	0	#DIV/0!	2/2	0.017	#DIV/0!	0	0/3	0	0/2	0	0	0.017	N*
both	Q15149	Plectin-1 (PLTN) (Hemidesmosomal protein 1) (HD1)	72	2/2	0.046	7.66667	2/2	0.156	6.78261	16	3/3	0.006	2/2	0.023	0.04	0.133	cn*
both	P42766	60S ribosomal protein L35	5	2/2	0.238	2.03419	1/2	0.509	1.81786	6	3/3	0.117	2/2	0.28	0.121	0.229	c
both	P57721	Poly(rC)-binding protein 3 (Alpha-CP3)	4	2/2	0.238	2.03419	0/2	0	0	5	3/3	0.117	2/2	0.086	0.121	-0.086	c
both	O75534	Cold shock domain-containing protein E1 (UNR protein) (N-ras upstream gene protein)	3	2/2	0.053	2.03846	0/2	0	#DIV/0!	2	3/3	0.026	0/2	0	0.027	0	c
both	P35998	26S protease regulatory subunit 7 (Proteasome 26S subunit ATPase 2) (Protein MSS1)	3	2/2	0.09	2.04545	1/2	0.089	#DIV/0!	2	3/3	0.044	0/2	0	0.046	0.089	c
both	P41567	Eukaryotic translation initiation factor 1 (eIF1) (Protein translation factor SUI1 homolog) (Sui1iso1) (A121)	4	2/2	0.915	2.04698	0/2	0	0	6	3/3	0.447	1/2	0.233	0.468	-0.233	c
both	Q9Y696	Chloride intracellular channel protein 4 (Intracellular chloride ion channel protein p64H1)	10	2/2	0.727	2.05949	0/2	0	#DIV/0!	10	3/3	0.353	0/2	0	0.374	0	c
both	P16930	Fumarylacetoacetase (FAA) (Fumarylacetoacetate hydrolase) (Beta-diketonase)	2	2/2	0.172	2.07229	0/2	0	0	3	3/3	0.083	1/2	0.083	0.089	-0.083	c
both	P61106	Ras-related protein Rab-14	11	2/2	1.374	2.1171	1/2	0.122	#DIV/0!	9	3/3	0.649	0/2	0	0.725	0.122	c
both	P28070	Proteasome subunit beta type-4 (Proteasome beta chain) (Macropain beta chain) (Multicatalytic endopeptidase complex beta chain) (Proteasome chain 3) (HSN3) (HsBPROS26)	7	2/2	0.495	2.30233	1/2	0.101	#DIV/0!	5	3/3	0.215	0/2	0	0.28	0.101	c
both	Q99584	Protein S100-A13 (S100 calcium-binding protein A13)	9	2/2	3.236	2.31308	1/2	0.212	#DIV/0!	12	3/3	1.399	0/2	0	1.837	0.212	c
both	P53621	Coatomer subunit alpha (Alpha-coat protein) (Alpha-COP) (HEP-COP) (HEPCOP)	21	2/2	0.236	2.43299	2/2	0.137	#DIV/0!	15	3/3	0.097	0/2	0	0.139	0.137	c
both	P08670	Vimentin	38	2/2	0.706	2.4947	2/2	2.151	1.9137	39	3/3	0.283	2/2	1.124	0.423	1.027	c
both	Q9UBW8	COP9 signalosome complex subunit 7a (Signalosome subunit 7a) (JAB1-containing signalosome subunit 7a) (Dermal papilla-derived protein 10)	5	2/2	0.325	2.62097	0/2	0	#DIV/0!	4	3/3	0.124	0/2	0	0.201	0	c
both	P10620	Microsomal glutathione S-transferase 1 (Microsomal GST-1) (Microsomal GST-I)	5	2/2	0.604	2.82243	1/2	0.155	#DIV/0!	4	3/3	0.214	0/2	0	0.39	0.155	c
both	P61160	Actin-related protein 2 (Actin-like protein 2)	6	2/2	0.206	2.90141	1/2	0.053	1	4	3/3	0.071	1/2	0.053	0.135	0	c
both	Q01995	Transgelin (Smooth muscle protein 22-alpha) (SM22-alpha) (WS3-10) (22 kDa actin-binding protein)	14	2/2	1.584	2.94424	0/2	0	#DIV/0!	11	3/3	0.538	0/2	0	1.046	0	c
both	P63167	Dynein light chain 1, cytoplasmic (Dynein light chain LC8-type 1) (8 kDa dynein light chain) (DLC8) (Protein inhibitor of neuronal nitric oxide synthase) (PIN)	6	2/2	1.631	3.00368	1/2	0.668	2.28767	6	3/3	0.543	2/2	0.292	1.088	0.376	c*
both	Q96FJ2	Dynein light chain 2, cytoplasmic (Dynein light chain LC8-type 2)	4	2/2	0.911	3.11986	1/2	0.668	2.28767	5	3/3	0.292	2/2	0.292	0.619	0.376	c*
both	P54136	Arginyl-tRNA synthetase, cytoplasmic (Arginine--tRNA ligase) (ArgRS)	9	2/2	0.166	3.19231	0/2	0	#DIV/0!	5	3/3	0.052	0/2	0	0.114	0	c*
both	O43252	Bifunctional 3'-phosphoadenosine 5'-phosphosulfate synthetase 1 (PAPS synthetase 1) (Sulfurylase kinase 1) (SK 1)	3	2/2	0.077	2.08108	0/2	0	#DIV/0!	2	2/3	0.037	0/2	0	0.04	0	c
both	Q07812	Apoptosis regulator BAX (Bcl-2-like protein 4) (Bcl2-L-4)	3	2/2	0.302	2.22059	0/2	0	#DIV/0!	2	2/3	0.136	0/2	0	0.166	0	c
both	O95373	Importin-7 (Imp7) (Ran-binding protein 7) (RanBP7)	4	2/2	0.082	2.5625	0/2	0	#DIV/0!	2	2/3	0.032	0/2	0	0.05	0	c
both	O43598	Deoxyribonucleoside 5'-monophosphate N-glycosidase (c-Myc-responsive protein Rcl)	4	2/2	0.406	2.8	0/2	0	#DIV/0!	2	2/3	0.145	0/2	0	0.261	0	c
both	P48147	Prolyl endopeptidase (PE) (Post-proline cleaving enzyme)	3	2/2	0.073	2.02778	0/2	0	#DIV/0!	1	1/3	0.036	0/2	0	0.037	0	c
both	Q9HDC9	Adipocyte plasma membrane-associated protein (Protein BSCv)	3	2/2	0.135	2.10938	0/2	0	#DIV/0!	1	1/3	0.064	0/2	0	0.071	0	c
both	P07384	Calpain-1 catalytic subunit (Calpain-1 large subunit) (Calcium-activated neutral proteinase 1) (CANP 1) (Calpain mu-type) (muCANP) (Micromolar-calpain) (Cell proliferation-inducing gene 30 protein)	5	2/2	0.077	2.56667	0/2	0	#DIV/0!	1	1/3	0.03	0/2	0	0.047	0	c
both	P35580	Myosin-10 (Myosin heavy chain 10) (Myosin heavy chain, non-muscle IIb) (Non-muscle myosin heavy chain IIb) (NMMHC II-b) (Cellular myosin heavy chain, type B) (Non-muscle myosin heavy chain B) (NMMHC-B)	18	2/2	0.108	3.08571	0/2	0	#DIV/0!	4	1/3	0.035	0/2	0	0.073	0	c*
analysis	P28482	Mitogen-activated protein kinase 1 (Extracellular signal-regulated kinase 2) (ERK-2) (Mitogen-activated protein kinase 2) (MAP kinase 2) (p42-MAPK) (ERT1)	5	2/2	0.168	#DIV/0!	0/2	0	#DIV/0!	0	0/3	0	0/2	0	0.168	0	C*
analysis	Q9P0J7	E3 ubiquitin-protein ligase KCMF1 (Potassium channel modulatory factor) (PCMF) (FGF-induced in gastric cancer) (ZZ-type zinc finger-containing protein 1)	2	2/2	0.077	#DIV/0!	0/2	0	#DIV/0!	0	0/3	0	0/2	0	0.077	0	C*
analysis	O95396	Adenylyltransferase and sulfurtransferase MOCS3 (Molybdenum cofactor synthesis protein 3) (Molybdopterin synthase sulfurylase) (MPT synthase sulfurylase)	1	2/2	0.059	#DIV/0!	1/2	0.059	#DIV/0!	0	0/3	0	0/2	0	0.059	0.059	C*
analysis	Q2M296	Methenyltetrahydrofolate synthetase domain-containing protein	1	2/2	0.059	#DIV/0!	0/2	0	#DIV/0!	0	0/3	0	0/2	0	0.059	0	C*
analysis	O94826	Mitochondrial import receptor subunit TOM70 (Mitochondrial precursor proteins import receptor) (Translocase of outer membrane 70 kDa subunit)	2	2/2	0.05	#DIV/0!	1/2	0.033	#DIV/0!	0	0/3	0	0/2	0	0.05	0.033	C*
analysis	O14980	Exportin-1 (Exp1) (Chromosome region maintenance 1 protein homolog)	1	2/2	0.025	#DIV/0!	0/2	0	#DIV/0!	0	0/3	0	0/2	0	0.025	0	C*
both	P30048	Thioredoxin-dependent peroxide reductase, mitochondrial (Peroxiredoxin-3) (PRX III) (Antioxidant protein 1) (AOP-1) (Protein MER5 homolog) (HBC189)	7	2/2	0.488	0.650667	2/2	0.181	0.465296	12	3/3	0.75	2/2	0.389	-0.262	-0.208		n
both	Q9Y277	Voltage-dependent anion-selective channel protein 3 (VDAC-3) (Outer mitochondrial membrane protein porin 3)	6	2/2	0.228	0.838235	2/2	0.127	0.395639	13	3/3	0.272	2/2	0.321	-0.044	-0.194		n
both	P62258	14-3-3 protein epsilon (14-3-3E)	14	2/2	1.149	0.856185	2/2	0.169	0.321293	25	3/3	1.342	2/2	0.526	-0.193	-0.357		n*
both	P18124	60S ribosomal protein L7	8	2/2	0.343	0.971671	2/2	0.26	0.491493	19	3/3	0.353	2/2	0.529	-0.01	-0.269		n
both	P62701	40S ribosomal protein S4, X isoform (Single copy abundant mRNA protein) (SCR10)	13	2/2	0.441	1.00685	2/2	0.295	0.426301	27	3/3	0.438	2/2	0.692	0.003	-0.397		n
both	P05387	60S acidic ribosomal protein P2 (Renal carcinoma antigen NY-REN-44)	7	2/2	3.087	1.11083	2/2	0.885	0.445171	14	3/3	2.779	2/2	1.988	0.308	-1.103		n
both	P07910	Heterogeneous nuclear ribonucleoproteins C1/C2 (hnRNP C1 / hnRNP C2)	4	1/2	0.116	1.34884	2/2	0.151	0.388175	12	2/3	0.086	2/2	0.389	0.03	-0.238		n
both	P62316	Small nuclear ribonucleoprotein Sm D2 (Sm-D2) (snRNP core protein D2)	7	0/2	0	0	2/2	0.723	0.436068	15	2/3	0.136	2/2	1.658	-0.136	-0.935		n
reference	P52926	High mobility group protein HMGI-C (High mobility group AT-hook protein 2)	0	0/2	0	#DIV/0!	0/2	0	0	2	0/3	0	2/2	0.155	0	-0.155		N*
reference	Q9UKD2	mRNA turnover protein 4 homolog	0	0/2	0	#DIV/0!	0/2	0	0	3	0/3	0	2/2	0.108	0	-0.108		N*
reference	O75940	Survival of motor neuron-related-splicing factor 30 (SMN-related protein) (30 kDa splicing factor SMNrp) (Survival motor neuron domain-containing protein 1)	0	0/2	0	#DIV/0!	0/2	0	0	2	0/3	0	2/2	0.093	0	-0.093		N*
reference	O95639	Cleavage and polyadenylation specificity factor subunit 4 (Cleavage and polyadenylation specificity factor 30 kDa subunit) (CPSF 30 kDa subunit) (NS1 effector domain-binding protein 1) (Neb-1) (No arches homolog)	0	0/2	0	#DIV/0!	0/2	0	0	2	0/3	0	2/2	0.08	0	-0.08		N*
reference	Q9HAN9	Nicotinamide mononucleotide adenylyltransferase 1 (NMN adenylyltransferase 1) (Nicotinate-nucleotide adenylyltransferase 1) (NaMN adenylyltransferase 1)	0	0/2	0	#DIV/0!	0/2	0	0	2	0/3	0	2/2	0.072	0	-0.072		N*
reference	Q9Y3Y2	Uncharacterized protein C1orf77	0	0/2	0	#DIV/0!	0/2	0	0	2	0/3	0	2/2	0.051	0	-0.051		N*
reference	O43447	Peptidyl-prolyl cis-trans isomerase H (PPIase H) (U-snRNP-associated cyclophilin SnuCyp-20) (USA-CYP) (Small nuclear ribonucleoprotein particle-specific cyclophilin H) (CypH)	0	0/2	0	0	0/2	0	0	4	2/3	0.145	2/2	0.228	-0.145	-0.228		CN*
reference	P41223	Protein BUD31 homolog (Protein G10 homolog) (EDG-2)	0	0/2	0	0	0/2	0	0	4	2/3	0.105	2/2	0.105	-0.105	-0.105		CN*
reference	Q92522	Histone H1x	0	0/2	0	0	0/2	0	0	4	1/3	0.155	2/2	0.115	-0.155	-0.115		CN*
reference	Q9Y237	Peptidyl-prolyl cis-trans isomerase NIMA-interacting 4 (Rotamase Pin4) (PPIase Pin4) (Parvulin-14) (hPar14) (Parvulin-17) (hPar17) (Peptidyl-prolyl cis/trans isomerase EPVH) (hEPVH)	0	0/2	0	0	0/2	0	0	3	1/3	0.129	2/2	0.202	-0.129	-0.202		CN*
reference	O00203	AP-3 complex subunit beta-1 (Adapter-related protein complex 3 subunit beta-1) (Adaptor protein complex AP-3 subunit beta-1) (Beta-3A-adaptin) (Clathrin assembly protein complex 3 beta-1 large chain)	0	0/2	0	0	0/2	0	0	3	1/3	0.021	2/2	0.021	-0.021	-0.021		CN*
both	Q99471	Prefoldin subunit 5 (C-myc-binding protein Mm-1) (Myc modulator 1)	1	2/2	0.155	0.157841	0/2	0	#DIV/0!	8	3/3	0.982	0/2	0	-0.827	0		c*
both	Q9HAV7	GrpE protein homolog 1, mitochondrial (Mt-GrpE#1) (HMGE)	1	1/2	0.077	0.179907	0/2	0	#DIV/0!	9	3/3	0.428	0/2	0	-0.351	0		c*
both	O75489	NADH dehydrogenase [ubiquinone] iron-sulfur protein 3, mitochondrial (NADH-ubiquinone oxidoreductase 30 kDa subunit) (Complex I-30kD) (CI-30kD)	7	2/2	0.143	0.199164	2/2	0.375	0.53495	16	3/3	0.718	2/2	0.701	-0.575	-0.326		c*
both	O43776	Asparaginyl-tRNA synthetase, cytoplasmic (Asparagine--tRNA ligase) (AsnRS)	2	2/2	0.038	0.211111	0/2	0	#DIV/0!	8	3/3	0.18	0/2	0	-0.142	0		c*
both	P62841	40S ribosomal protein S15 (RIG protein)	2	1/2	0.155	0.218003	1/2	0.155	0.635246	12	3/3	0.711	2/2	0.244	-0.556	-0.089		c*
both	Q9Y2Q3	Glutathione S-transferase kappa 1 (Glutathione S-transferase subunit 13) (GST 13-13) (GST class-kappa) (GSTK1-1) (hGSTK1)	3	2/2	0.172	0.224837	0/2	0	#DIV/0!	10	3/3	0.765	0/2	0	-0.593	0		c*
both	P52895	Aldo-keto reductase family 1 member C2 (Trans-1,2-dihydrobenzene-1,2-diol dehydrogenase) (Type III 3-alpha-hydroxysteroid dehydrogenase) (3-alpha-HSD3) (Dihydrodiol dehydrogenase 2) (DD-2) (Dihydrodiol dehydrogenase/bile acid-binding protein) (DD/BABP) (C	3	2/2	0.111	0.25	0/2	0	0	12	3/3	0.444	1/2	0.072	-0.333	-0.072		c*
both	P35244	Replication protein A 14 kDa subunit (RP-A p14) (Replication factor A protein 3) (RF-A protein 3)	1	2/2	0.233	0.258602	1/2	0.233	1	7	3/3	0.901	1/2	0.233	-0.668	0		c*
both	P60891	Ribose-phosphate pyrophosphokinase 1 (Phosphoribosyl pyrophosphate synthetase I) (PRS-I) (PPRibP)	1	1/2	0.077	0.260135	0/2	0	#DIV/0!	7	3/3	0.296	0/2	0	-0.219	0		c*
both	P51858	Hepatoma-derived growth factor (HDGF) (High-mobility group protein 1-like 2) (HMG-1L2)	2	2/2	0.083	0.263492	0/2	0	#DIV/0!	8	3/3	0.315	0/2	0	-0.232	0		c*
both	P24666	Low molecular weight phosphotyrosine protein phosphatase (LMW-PTPase) (Low molecular weight cytosolic acid phosphatase) (Red cell acid phosphatase 1) (Adipocyte acid phosphatase)	4	2/2	0.302	0.280669	0/2	0	#DIV/0!	11	3/3	1.076	0/2	0	-0.774	0		c*
both	P00403	Cytochrome c oxidase subunit 2 (Cytochrome c oxidase polypeptide II)	2	2/2	0.259	0.280911	0/2	0	0	6	3/3	0.922	1/2	0.259	-0.663	-0.259		c*
both	Q9ULZ3	Apoptosis-associated speck-like protein containing a CARD (hASC) (PYD and CARD domain-containing protein) (Target of methylation-induced silencing 1) (Caspase recruitment domain-containing protein 5)	2	2/2	0.129	0.289238	0/2	0	#DIV/0!	6	3/3	0.446	0/2	0	-0.317	0		c*
both	Q9UIJ7	GTP:AMP phosphotransferase mitochondrial (Adenylate kinase 3) (AK 3) (Adenylate kinase 3 alpha-like 1)	1	2/2	0.089	0.295681	0/2	0	#DIV/0!	7	3/3	0.301	0/2	0	-0.212	0		c*
both	P61619	Protein transport protein Sec61 subunit alpha isoform 1 (Sec61 alpha-1)	2	1/2	0.07	0.300429	2/2	0.108	#DIV/0!	6	3/3	0.233	0/2	0	-0.163	0.108		c*
both	Q9P2J5	Leucyl-tRNA synthetase, cytoplasmic (Leucine--tRNA ligase) (LeuRS)	4	2/2	0.035	0.304348	0/2	0	0	18	3/3	0.115	1/2	0.017	-0.08	-0.017		c*
both	P53004	Biliverdin reductase A (BVR A) (Biliverdin-IX alpha-reductase)	2	2/2	0.083	0.305147	0/2	0	#DIV/0!	8	3/3	0.272	0/2	0	-0.189	0		c*
both	O14933	Ubiquitin/ISG15-conjugating enzyme E2 L6 (Ubiquitin-protein ligase L6) (Ubiquitin carrier protein L6) (UbcH8) (Retinoic acid-induced gene B protein) (RIG-B)	2	2/2	0.284	0.314507	0/2	0	#DIV/0!	9	3/3	0.903	0/2	0	-0.619	0		c*
both	P12081	Histidyl-tRNA synthetase, cytoplasmic (Histidine--tRNA ligase) (HisRS)	1	2/2	0.035	0.318182	0/2	0	#DIV/0!	6	3/3	0.11	0/2	0	-0.075	0		c*
both	Q9Y6M1	Insulin-like growth factor 2 mRNA-binding protein 2 (IGF2 mRNA-binding protein 2) (IGF-II mRNA-binding protein 2) (Hepatocellular carcinoma autoantigen p62) (VICKZ family member 2)	5	2/2	0.038	0.319328	2/2	0.141	0.979167	12	3/3	0.119	2/2	0.144	-0.081	-0.003		c*
both	O00425	Insulin-like growth factor 2 mRNA-binding protein 3 (IGF2 mRNA-binding protein 3) (IGF-II mRNA-binding protein 3) (KH domain-containing protein overexpressed in cancer) (hKOC) (VICKZ family member 3)	7	2/2	0.038	0.322034	2/2	0.184	1.15	10	3/3	0.118	1/2	0.16	-0.08	0.024		c*
both	O43920	NADH dehydrogenase [ubiquinone] iron-sulfur protein 5 (NADH-ubiquinone oxidoreductase 15 kDa subunit) (Complex I-15 kDa) (CI-15 kDa)	3	1/2	0.136	0.326139	1/2	0.468	1.60274	8	3/3	0.417	2/2	0.292	-0.281	0.176		c*
both	Q71UI9	Histone H2A.V (H2A.F/Z)	4	1/2	0.116	0.340176	1/2	0.551	1.65465	9	3/3	0.341	2/2	0.333	-0.225	0.218		c
both	Q15738	Sterol-4-alpha-carboxylate 3-dehydrogenase, decarboxylating (Protein H105e3)	1	1/2	0.07	0.35	0/2	0	#DIV/0!	7	3/3	0.2	0/2	0	-0.13	0		c
both	P36543	V-type proton ATPase subunit E 1 (V-ATPase subunit E 1) (Vacuolar proton pump subunit E 1) (V-ATPase 31 kDa subunit) (P31)	1	1/2	0.072	0.35122	1/2	0.072	0.648649	6	3/3	0.205	2/2	0.111	-0.133	-0.039		c
both	Q96KP4	Cytosolic non-specific dipeptidase (CNDP dipeptidase 2) (Glutamate carboxypeptidase-like protein 1) (Peptidase A)	2	2/2	0.055	0.352564	0/2	0	#DIV/0!	6	3/3	0.156	0/2	0	-0.101	0		c
both	Q12904	Aminoacyl tRNA synthetase complex-interacting multifunctional protein 1 (Multisynthetase complex auxiliary component p43)	1	1/2	0.066	0.352941	0/2	0	#DIV/0!	7	3/3	0.187	0/2	0	-0.121	0		c
both	Q9NS69	Mitochondrial import receptor subunit TOM22 homolog (Translocase of outer membrane 22 kDa subunit homolog) (hTom22) (1C9-2)	2	2/2	0.259	0.358726	0/2	0	#DIV/0!	5	3/3	0.722	0/2	0	-0.463	0		c
both	O00244	Copper transport protein ATOX1 (Metal transport protein ATX1)	3	2/2	0.852	0.378667	0/2	0	#DIV/0!	8	3/3	2.25	0/2	0	-1.398	0		c
both	Q96C90	Protein phosphatase 1 regulatory subunit 14B (Phospholipase C beta 3 neighbouring gene protein)	1	1/2	0.179	0.379237	0/2	0	#DIV/0!	6	3/3	0.472	0/2	0	-0.293	0		c
both	P62837	Ubiquitin-conjugating enzyme E2 D2 (Ubiquitin-protein ligase D2) (Ubiquitin carrier protein D2) (Ubiquitin-conjugating enzyme E2-17 kDa 2) (E2(17)KB 2)	2	2/2	0.166	0.381609	1/2	0.166	0.631179	5	3/3	0.435	2/2	0.263	-0.269	-0.097		c
both	Q04837	Single-stranded DNA-binding protein, mitochondrial (Mt-SSB) (PWP1-interacting protein 17)	6	2/2	0.531	0.387026	1/2	0.624	2.27737	15	3/3	1.372	1/2	0.274	-0.841	0.35		c
both	P61224	Ras-related protein Rap-1b (GTP-binding protein smg p21B)	5	2/2	0.56	0.38808	0/2	0	0	17	3/3	1.443	2/2	0.116	-0.883	-0.116		c
both	Q13907	Isopentenyl-diphosphate Delta-isomerase 1 (Isopentenyl pyrophosphate isomerase 1) (IPP isomerase 1)	3	2/2	0.286	0.391781	1/2	0.105	#DIV/0!	11	3/3	0.73	0/2	0	-0.444	0.105		c
both	Q15286	Ras-related protein Rab-35 (Rab-1C) (GTP-binding protein RAY)	2	2/2	0.156	0.394937	1/2	0.212	2.09901	6	3/3	0.395	1/2	0.101	-0.239	0.111		c
both	P31153	S-adenosylmethionine synthetase isoform type-2 (AdoMet synthetase 2) (Methionine adenosyltransferase 2) (MAT 2) (Methionine adenosyltransferase II) (MAT-II)	3	2/2	0.093	0.399142	0/2	0	#DIV/0!	9	3/3	0.233	0/2	0	-0.14	0		c
both	Q9NR31	GTP-binding protein SAR1a (COPII-associated small GTPase)	6	2/2	0.594	0.399462	0/2	0	#DIV/0!	14	3/3	1.487	0/2	0	-0.893	0		c
both	P06730	Eukaryotic translation initiation factor 4E (eIF-4E) (mRNA cap-binding protein) (eIF-4F 25 kDa subunit)	1	2/2	0.089	0.402715	0/2	0	#DIV/0!	5	3/3	0.221	0/2	0	-0.132	0		c
both	Q04828	Aldo-keto reductase family 1 member C1 (20-alpha-hydroxysteroid dehydrogenase) (20-alpha-HSD) (Trans-1,2-dihydrobenzene-1,2-diol dehydrogenase) (Indanol dehydrogenase) (Dihydrodiol dehydrogenase 1/2) (DD1/DD2) (Chlordecone reductase homolog HAKRC) (High-a	6	2/2	0.314	0.40621	0/2	0	0	19	3/3	0.773	1/2	0.07	-0.459	-0.07		c
both	P25786	Proteasome subunit alpha type-1 (Proteasome component C2) (Macropain subunit C2) (Multicatalytic endopeptidase complex subunit C2) (Proteasome nu chain) (30 kDa prosomal protein) (PROS-30)	5	2/2	0.198	0.409091	1/2	0.194	2.08602	10	3/3	0.484	2/2	0.093	-0.286	0.101		c
both	P19623	Spermidine synthase (SPDSY) (Putrescine aminopropyltransferase)	6	2/2	0.421	0.413556	0/2	0	#DIV/0!	14	3/3	1.018	0/2	0	-0.597	0		c
both	P35270	Sepiapterin reductase (SPR)	2	2/2	0.132	0.413793	0/2	0	#DIV/0!	7	3/3	0.319	0/2	0	-0.187	0		c
both	Q10713	Mitochondrial-processing peptidase subunit alpha (Alpha-MPP) (P-55)	2	2/2	0.048	0.413793	0/2	0	#DIV/0!	6	3/3	0.116	0/2	0	-0.068	0		c
both	P53007	Tricarboxylate transport protein, mitochondrial (Citrate transport protein) (CTP) (Tricarboxylate carrier protein) (Solute carrier family 25 member 1)	3	1/2	0.058	0.414286	1/2	0.119	1.35227	7	3/3	0.14	2/2	0.088	-0.082	0.031		c
both	P49721	Proteasome subunit beta type-2 (Proteasome component C7-I) (Macropain subunit C7-I) (Multicatalytic endopeptidase complex subunit C7-I)	4	2/2	0.317	0.418206	1/2	0.245	2.11207	11	3/3	0.758	2/2	0.116	-0.441	0.129		c
both	Q14195	Dihydropyrimidinase-related protein 3 (DRP-3) (Unc-33-like phosphoprotein) (ULIP protein) (Collapsin response mediator protein 4) (CRMP-4)	3	2/2	0.075	0.418994	0/2	0	#DIV/0!	10	3/3	0.179	0/2	0	-0.104	0		c
both	P54886	Delta-1-pyrroline-5-carboxylate synthetase (P5CS) (Aldehyde dehydrogenase family 18 member A1)	10	2/2	0.077	0.423077	2/2	0.142	1.136	16	3/3	0.182	1/2	0.125	-0.105	0.017		c
both	Q96AG4	Leucine-rich repeat-containing protein 59	11	2/2	0.078	0.423913	2/2	0.467	1.42813	16	3/3	0.184	2/2	0.327	-0.106	0.14		c
both	Q9NSE4	Isoleucyl-tRNA synthetase, mitochondrial (Isoleucine--tRNA ligase) (IleRS)	2	2/2	0.023	0.425926	0/2	0	#DIV/0!	6	3/3	0.054	0/2	0	-0.031	0		c
both	P26640	Valyl-tRNA synthetase (Valine--tRNA ligase) (ValRS) (Protein G7a)	7	2/2	0.049	0.426087	1/2	0.099	2.60526	16	3/3	0.115	1/2	0.038	-0.066	0.061		c
both	Q02218	2-oxoglutarate dehydrogenase E1 component, mitochondrial (Alpha-ketoglutarate dehydrogenase)	1	2/2	0.026	0.42623	1/2	0.026	#DIV/0!	6	3/3	0.061	0/2	0	-0.035	0.026		c
both	Q32P28	Prolyl 3-hydroxylase 1 (Leucine- and proline-enriched proteoglycan 1) (Leprecan-1) (Growth suppressor 1)	3	2/2	0.053	0.427419	1/2	0.071	#DIV/0!	8	3/3	0.124	0/2	0	-0.071	0.071		c
both	P50995	Annexin A11 (Annexin-11) (Annexin XI) (Calcyclin-associated annexin 50) (CAP-50) (56 kDa autoantigen)	2	2/2	0.077	0.430168	0/2	0	#DIV/0!	8	3/3	0.179	0/2	0	-0.102	0		c
both	Q9Y230	RuvB-like 2 (48 kDa TATA box-binding protein-interacting protein) (48 kDa TBP-interacting protein) (TIP49b) (Repressing pontin 52) (Reptin 52) (51 kDa erythrocyte cytosolic protein) (ECP-51) (TIP60-associated protein 54-beta) (TAP54-beta) (INO80 complex s	5	2/2	0.069	0.43125	1/2	0.142	0.731959	13	3/3	0.16	1/2	0.194	-0.091	-0.052		c
both	O95168	NADH dehydrogenase [ubiquinone] 1 beta subcomplex subunit 4 (NADH-ubiquinone oxidoreductase B15 subunit) (Complex I-B15) (CI-B15)	4	2/2	0.145	0.431548	1/2	0.719	3.15351	6	3/3	0.336	2/2	0.228	-0.191	0.491		c
both	P62829	60S ribosomal protein L23 (Ribosomal protein L17)	10	2/2	1.084	0.432045	1/2	1.637	1.51015	25	3/3	2.509	2/2	1.084	-1.425	0.553		c
both	P27105	Erythrocyte band 7 integral membrane protein (Stomatin) (Protein 7.2b)	4	2/2	0.191	0.436073	1/2	0.072	#DIV/0!	11	3/3	0.438	0/2	0	-0.247	0.072		c
both	O60888	Protein CutA (Brain acetylcholinesterase putative membrane anchor) (Acetylcholinesterase-associated protein)	3	2/2	0.563	0.437792	0/2	0	#DIV/0!	10	3/3	1.286	0/2	0	-0.723	0		c
both	P63208	S-phase kinase-associated protein 1 (Cyclin A/CDK2-associated protein p19) (p19skp1) (p19A) (RNA polymerase II elongation factor-like protein) (Organ of Corti protein 2) (OCP-2) (OCP-II) (Transcription elongation factor B) (SIII)	4	2/2	0.334	0.442971	0/2	0	#DIV/0!	9	3/3	0.754	0/2	0	-0.42	0		c
both	Q92499	ATP-dependent RNA helicase DDX1 (DEAD box protein 1) (DEAD box protein retinoblastoma) (DBP-RB)	10	2/2	0.073	0.447853	2/2	0.184	0.730159	18	3/3	0.163	1/2	0.252	-0.09	-0.068		c
both	P47755	F-actin-capping protein subunit alpha-2 (CapZ alpha-2)	4	2/2	0.16	0.449438	0/2	0	0	9	3/3	0.356	1/2	0.077	-0.196	-0.077		c
both	P33778	Histone H2B type 1-B (H2B.f) (H2B/f) (H2B.1)	4	2/2	0.202	0.452915	1/2	0.624	1.17514	8	3/3	0.446	2/2	0.531	-0.244	0.093		c
both	P62314	Small nuclear ribonucleoprotein Sm D1 (Sm-D1) (snRNP core protein D1) (Sm-D autoantigen)	4	2/2	0.163	0.459155	2/2	0.299	0.68578	9	3/3	0.355	2/2	0.436	-0.192	-0.137		c
both	P30626	Sorcin (22 kDa protein) (CP-22) (V19)	5	2/2	0.727	0.462763	0/2	0	#DIV/0!	12	3/3	1.571	0/2	0	-0.844	0		c
both	Q8TCD5	5'(3')-deoxyribonucleotidase, cytosolic type (Cytosolic 5',3'-pyrimidine nucleotidase) (Deoxy-5'-nucleotidase 1) (dNT-1)	2	2/2	0.11	0.464135	0/2	0	#DIV/0!	5	3/3	0.237	0/2	0	-0.127	0		c
both	Q6P587	Fumarylacetoacetate hydrolase domain-containing protein 1 (YISK-like)	1	1/2	0.11	0.464135	0/2	0	#DIV/0!	6	3/3	0.237	0/2	0	-0.127	0		c
both	O00151	PDZ and LIM domain protein 1 (Elfin) (LIM domain protein CLP-36) (C-terminal LIM domain protein 1)	3	2/2	0.111	0.464435	0/2	0	#DIV/0!	8	3/3	0.239	0/2	0	-0.128	0		c
both	P46776	60S ribosomal protein L27a	6	2/2	0.238	0.464844	1/2	0.509	1.5194	12	3/3	0.512	2/2	0.335	-0.274	0.174		c
both	P00387	NADH-cytochrome b5 reductase 3 (Cytochrome b5 reductase) (Diaphorase-1)	5	2/2	0.212	0.465934	0/2	0	#DIV/0!	11	3/3	0.455	0/2	0	-0.243	0		c
both	P54578	Ubiquitin carboxyl-terminal hydrolase 14 (Ubiquitin thioesterase 14) (Ubiquitin-specific-processing protease 14) (Deubiquitinating enzyme 14)	4	2/2	0.113	0.46888	0/2	0	#DIV/0!	11	3/3	0.241	0/2	0	-0.128	0		c
both	P22695	Cytochrome b-c1 complex subunit 2, mitochondrial (Ubiquinol-cytochrome-c reductase complex core protein 2) (Core protein II) (Complex III subunit 2)	4	2/2	0.093	0.469697	1/2	0.061	#DIV/0!	8	3/3	0.198	0/2	0	-0.105	0.061		c
both	P30405	Peptidyl-prolyl cis-trans isomerase, mitochondrial (PPIase) (Cyclophilin F)	2	2/2	0.101	0.469767	0/2	0	0	6	3/3	0.215	1/2	0.101	-0.114	-0.101		c
both	P21281	V-type proton ATPase subunit B, brain isoform (V-ATPase subunit B 2) (Vacuolar proton pump subunit B 2) (Endomembrane proton pump 58 kDa subunit) (HO57)	4	2/2	0.105	0.470852	1/2	0.051	1	10	3/3	0.223	1/2	0.051	-0.118	0		c
both	O43681	Arsenical pump-driving ATPase (Arsenite-translocating ATPase) (Arsenical resistance ATPase) (Arsenite-transporting ATPase)	1	1/2	0.077	0.475309	0/2	0	#DIV/0!	5	3/3	0.162	0/2	0	-0.085	0		c
both	Q9GZT3	SRA stem-loop-interacting RNA-binding protein, mitochondrial	3	2/2	0.448	0.475584	0/2	0	#DIV/0!	8	3/3	0.942	0/2	0	-0.494	0		c
both	P13473	Lysosome-associated membrane glycoprotein 2 (LAMP-2) (CD107 antigen-like family member B)	1	1/2	0.089	0.478495	0/2	0	#DIV/0!	5	3/3	0.186	0/2	0	-0.097	0		c
both	P06132	Uroporphyrinogen decarboxylase (URO-D)	1	2/2	0.072	0.48	0/2	0	#DIV/0!	4	3/3	0.15	0/2	0	-0.078	0		c
both	P26639	Threonyl-tRNA synthetase, cytoplasmic (Threonine--tRNA ligase) (ThrRS)	5	2/2	0.085	0.480226	0/2	0	#DIV/0!	15	3/3	0.177	0/2	0	-0.092	0		c
both	P27487	Dipeptidyl peptidase 4 (Dipeptidyl peptidase IV) (DPP IV) (T-cell activation antigen CD26) (TP103) (Adenosine deaminase complexing protein 2) (ADABP)	1	1/2	0.038	0.481013	0/2	0	#DIV/0!	5	3/3	0.079	0/2	0	-0.041	0		c
both	P49411	Elongation factor Tu, mitochondrial (EF-Tu) (P43)	7	2/2	0.241	0.481038	0/2	0	#DIV/0!	18	3/3	0.501	0/2	0	-0.26	0		c
both	P28838	Cytosol aminopeptidase (Leucine aminopeptidase) (Leucyl aminopeptidase) (Leucine aminopeptidase 3) (LAP) (Proline aminopeptidase) (Prolyl aminopeptidase) (Peptidase S)	2	2/2	0.069	0.482517	0/2	0	0	7	3/3	0.143	1/2	0.045	-0.074	-0.045		c
both	P46060	Ran GTPase-activating protein 1 (RanGAP1)	2	2/2	0.044	0.483516	2/2	0.044	#DIV/0!	6	3/3	0.091	0/2	0	-0.047	0.044		c
both	P09543	2',3'-cyclic-nucleotide 3'-phosphodiesterase (CNPase)	1	1/2	0.044	0.483516	0/2	0	#DIV/0!	5	3/3	0.091	0/2	0	-0.047	0		c
both	P15121	Aldose reductase (AR) (Aldehyde reductase)	7	2/2	0.398	0.484185	0/2	0	#DIV/0!	17	3/3	0.822	0/2	0	-0.424	0		c
both	Q13126	S-methyl-5'-thioadenosine phosphorylase (5'-methylthioadenosine phosphorylase) (MTA phosphorylase)	4	2/2	0.221	0.484649	0/2	0	#DIV/0!	10	3/3	0.456	0/2	0	-0.235	0		c
both	Q9Y3I0	UPF0027 protein C22orf28	7	2/2	0.048	0.484848	2/2	0.212	0.8	9	3/3	0.099	1/2	0.265	-0.051	-0.053		c
both	P62136	Serine/threonine-protein phosphatase PP1-alpha catalytic subunit (PP-1A)	10	2/2	0.305	0.485669	2/2	0.514	1.68525	19	3/3	0.628	2/2	0.305	-0.323	0.209		c
both	Q9UBT2	SUMO-activating enzyme subunit 2 (Ubiquitin-like 1-activating enzyme E1B) (Anthracycline-associated resistance ARX)	2	2/2	0.054	0.486486	0/2	0	#DIV/0!	6	3/3	0.111	0/2	0	-0.057	0		c
both	P22626	Heterogeneous nuclear ribonucleoproteins A2/B1 (hnRNP A2 / hnRNP B1)	12	2/2	0.158	0.489164	2/2	0.681	0.780069	21	3/3	0.323	2/2	0.873	-0.165	-0.192		c
both	P49458	Signal recognition particle 9 kDa protein (SRP9)	5	2/2	0.284	0.498246	1/2	1.276	3.12745	7	3/3	0.57	2/2	0.408	-0.286	0.868		c
reference	Q5JS54	Proteasome assembly chaperone 4 (PAC-4)	0	0/2	0	0	0/2	0	#DIV/0!	4	3/3	0.476	0/2	0	-0.476	0		C*
reference	Q9BT73	Proteasome assembly chaperone 3 (PAC-3)	0	0/2	0	0	0/2	0	#DIV/0!	4	3/3	0.382	0/2	0	-0.382	0		C*
reference	Q01658	Protein Dr1 (Down-regulator of transcription 1) (TATA-binding protein-associated phosphoprotein) (Negative cofactor 2-beta) (NC2-beta)	0	0/2	0	0	0/2	0	#DIV/0!	5	3/3	0.37	0/2	0	-0.37	0		C*
reference	Q9BX68	Histidine triad nucleotide-binding protein 2 (HINT-2) (HINT-3) (HIT-17kDa) (PKCI-1-related HIT protein)	0	0/2	0	0	0/2	0	#DIV/0!	4	3/3	0.283	0/2	0	-0.283	0		C*
reference	Q07960	Rho GTPase-activating protein 1 (Rho-type GTPase-activating protein 1) (Rho-related small GTPase protein activator) (GTPase-activating protein rhoOGAP) (p50-RhoGAP) (CDC42 GTPase-activating protein)	0	0/2	0	0	0/2	0	#DIV/0!	11	3/3	0.274	0/2	0	-0.274	0		C*
reference	P39210	Protein Mpv17	0	0/2	0	0	0/2	0	#DIV/0!	3	3/3	0.23	0/2	0	-0.23	0		C*
reference	Q9H9B4	Sideroflexin-1 (Tricarboxylate carrier protein) (TCC)	0	0/2	0	0	0/2	0	#DIV/0!	4	3/3	0.197	0/2	0	-0.197	0		C*
reference	Q8TBF2	Uncharacterized protein C1orf93	0	0/2	0	0	0/2	0	#DIV/0!	2	3/3	0.129	0/2	0	-0.129	0		C*
reference	P46109	Crk-like protein	0	0/2	0	0	0/2	0	#DIV/0!	2	3/3	0.086	0/2	0	-0.086	0		C*
reference	Q9BVG4	UPF0368 protein Cxorf26	0	0/2	0	0	0/2	0	#DIV/0!	3	3/3	0.08	0/2	0	-0.08	0		C*
reference	P55809	Succinyl-CoA:3-ketoacid-coenzyme A transferase 1, mitochondrial (3-oxoacid-CoA transferase 1) (Somatic-type succinyl CoA:3-oxoacid CoA-transferase) (Scot-S)	0	0/2	0	0	0/2	0	#DIV/0!	3	3/3	0.044	0/2	0	-0.044	0		C*
reference	P08243	Asparagine synthetase [glutamine-hydrolyzing] (Glutamine-dependent asparagine synthetase) (Cell cycle control protein TS11)	0	0/2	0	0	0/2	0	#DIV/0!	3	3/3	0.043	0/2	0	-0.043	0		C*
reference	P40763	Signal transducer and activator of transcription 3 (Acute-phase response factor)	0	0/2	0	0	0/2	0	#DIV/0!	2	3/3	0.035	0/2	0	-0.035	0		C*
reference	Q6UB35	Monofunctional C1-tetrahydrofolate synthase, mitochondrial (Formyltetrahydrofolate synthetase)	0	0/2	0	0	0/2	0	#DIV/0!	3	3/3	0.033	0/2	0	-0.033	0		C*
reference	P35611	Alpha-adducin (Erythrocyte adducin subunit alpha)	0	0/2	0	0	0/2	0	#DIV/0!	3	3/3	0.032	0/2	0	-0.032	0		C*
both	P51659	Peroxisomal multifunctional enzyme type 2 (MFE-2) (D-bifunctional protein) (DBP) (17-beta-hydroxysteroid dehydrogenase 4) (17-beta-HSD 4)	10	2/2	0.032	0.5	2/2	0.243	1.59868	9	3/3	0.064	2/2	0.152	-0.032	0.091
both	Q05682	Caldesmon (CDM)	4	2/2	0.026	0.5	2/2	0.026	1	10	3/3	0.052	2/2	0.026	-0.026	0
both	Q9Y2B0	Protein canopy homolog 2 (MIR-interacting saposin-like protein) (Transmembrane protein 4) (Putative secreted protein ZSIG9)	4	2/2	0.468	0.5054	1/2	0.668	1.42735	12	3/3	0.926	1/2	0.468	-0.458	0.2
both	P24534	Elongation factor 1-beta (EF-1-beta)	4	2/2	0.253	0.509054	1/2	0.551	4.75	8	3/3	0.497	2/2	0.116	-0.244	0.435
both	P31937	3-hydroxyisobutyrate dehydrogenase, mitochondrial (HIBADH)	2	2/2	0.132	0.511628	0/2	0	#DIV/0!	7	3/3	0.258	0/2	0	-0.126	0
both	P22570	NADPH:adrenodoxin oxidoreductase, mitochondrial (Adrenodoxin reductase) (Ferredoxin--NADP(+) reductase) (Ferredoxin reductase)	2	1/2	0.103	0.512438	0/2	0	#DIV/0!	8	3/3	0.201	0/2	0	-0.098	0
both	P62140	Serine/threonine-protein phosphatase PP1-beta catalytic subunit (PP-1B)	10	2/2	0.374	0.519444	2/2	0.485	1.5109	19	3/3	0.72	2/2	0.321	-0.346	0.164
both	Q92973	Transportin-1 (Importin beta-2) (Karyopherin beta-2) (M9 region interaction protein) (MIP)	3	2/2	0.07	0.522388	1/2	0.034	#DIV/0!	10	3/3	0.134	0/2	0	-0.064	0.034
both	O00560	Syntenin-1 (Syndecan-binding protein 1) (Melanoma differentiation-associated protein 9) (MDA-9) (Scaffold protein Pbp1) (Pro-TGF-alpha cytoplasmic domain-interacting protein 18) (TACIP18)	3	2/2	0.137	0.522901	0/2	0	0	6	3/3	0.262	1/2	0.089	-0.125	-0.089
both	Q9UBQ7	Glyoxylate reductase/hydroxypyruvate reductase	2	2/2	0.137	0.522901	0/2	0	#DIV/0!	6	3/3	0.262	0/2	0	-0.125	0
both	P11177	Pyruvate dehydrogenase E1 component subunit beta, mitochondrial (PDHE1-B)	3	2/2	0.127	0.524793	0/2	0	#DIV/0!	6	3/3	0.242	0/2	0	-0.115	0
both	Q96AB3	Isochorismatase domain-containing protein 2, mitochondrial	3	2/2	0.323	0.528642	0/2	0	#DIV/0!	7	3/3	0.611	0/2	0	-0.288	0
both	O60841	Eukaryotic translation initiation factor 5B (eIF-5B) (Translation initiation factor IF-2)	12	1/2	0.027	0.529412	2/2	0.087	#DIV/0!	9	3/3	0.051	0/2	0	-0.024	0.087
both	P55084	Trifunctional enzyme subunit beta, mitochondrial (TP-beta)	2	2/2	0.08	0.529801	0/2	0	0	7	3/3	0.151	1/2	0.053	-0.071	-0.053
both	Q6FI13	Histone H2A type 2-A (H2A.2) (H2A/o)	6	2/2	0.163	0.530945	2/2	0.464	0.887189	9	3/3	0.307	2/2	0.523	-0.144	-0.059
both	Q8IWE2	Protein NOXP20 (Nervous system over-expressed protein 20) (Protein FAM114A1)	3	2/2	0.082	0.532468	0/2	0	#DIV/0!	7	3/3	0.154	0/2	0	-0.072	0
both	P62834	Ras-related protein Rap-1A (GTP-binding protein smg-p21A) (Ras-related protein Krev-1) (C21KG) (G-22K)	4	2/2	0.47	0.534699	0/2	0	0	12	3/3	0.879	2/2	0.116	-0.409	-0.116
both	Q99536	Synaptic vesicle membrane protein VAT-1 homolog	2	2/2	0.127	0.535865	0/2	0	#DIV/0!	6	3/3	0.237	0/2	0	-0.11	0
both	Q9H488	GDP-fucose protein O-fucosyltransferase 1 (Peptide-O-fucosyltransferase 1) (O-FucT-1)	3	2/2	0.111	0.536232	0/2	0	#DIV/0!	6	3/3	0.207	0/2	0	-0.096	0
both	P52294	Importin subunit alpha-1 (Karyopherin subunit alpha-1) (SRP1-beta) (RAG cohort protein 2) (Nucleoprotein interactor 1) (NPI-1)	3	2/2	0.093	0.540698	1/2	0.061	#DIV/0!	6	3/3	0.172	0/2	0	-0.079	0.061
both	Q9Y3D6	Mitochondrial fission 1 protein (Fis1 homolog) (hFis1) (Tetratricopeptide repeat protein 11) (TPR repeat protein 11)	3	2/2	0.253	0.542918	0/2	0	0	6	3/3	0.466	1/2	0.116	-0.213	-0.116
both	Q15942	Zyxin (Zyxin-2)	3	2/2	0.093	0.54386	0/2	0	#DIV/0!	7	3/3	0.171	0/2	0	-0.078	0
both	P31949	Protein S100-A11 (S100 calcium-binding protein A11) (Protein S100C) (Calgizzarin) (MLN 70)	5	2/2	1.579	0.544671	1/2	0.233	1	16	3/3	2.899	2/2	0.233	-1.32	0
both	P49773	Histidine triad nucleotide-binding protein 1 (Adenosine 5'-monophosphoramidase) (Protein kinase C inhibitor 1) (Protein kinase C-interacting protein 1) (PKCI-1)	6	2/2	1.579	0.544671	0/2	0	#DIV/0!	16	3/3	2.899	0/2	0	-1.32	0
both	P62263	40S ribosomal protein S14	10	2/2	0.73	0.545183	1/2	1.994	1.52563	21	3/3	1.339	2/2	1.307	-0.609	0.687
both	Q15046	Lysyl-tRNA synthetase (Lysine--tRNA ligase) (LysRS)	2	2/2	0.054	0.545455	2/2	0.036	#DIV/0!	6	3/3	0.099	0/2	0	-0.045	0.036
both	O00303	Eukaryotic translation initiation factor 3 subunit F (eIF3f) (Eukaryotic translation initiation factor 3 subunit 5) (eIF-3-epsilon) (eIF3 p47)	2	2/2	0.245	0.545657	1/2	0.116	0.458498	8	3/3	0.449	2/2	0.253	-0.204	-0.137
both	Q9H061	Transmembrane protein 126A	1	2/2	0.145	0.549242	1/2	0.145	#DIV/0!	4	3/3	0.264	0/2	0	-0.119	0.145
both	O15212	Prefoldin subunit 6 (Protein Ke2)	1	2/2	0.136	0.550607	0/2	0	#DIV/0!	4	3/3	0.247	0/2	0	-0.111	0
both	P04179	Superoxide dismutase [Mn], mitochondrial	5	2/2	0.531	0.552549	0/2	0	#DIV/0!	13	3/3	0.961	0/2	0	-0.43	0
both	P26885	FK506-binding protein 2 (Peptidyl-prolyl cis-trans isomerase) (PPIase) (13 kDa FKBP) (FKBP-13)	3	2/2	0.408	0.555102	1/2	0.179	#DIV/0!	8	3/3	0.735	0/2	0	-0.327	0.179
both	O00159	Myosin-Ic (Myosin I beta) (MMI-beta) (MMIb)	6	2/2	0.075	0.555556	2/2	0.018	#DIV/0!	18	3/3	0.135	0/2	0	-0.06	0.018
both	Q71UM5	40S ribosomal protein S27-like protein	4	2/2	0.668	0.55574	1/2	1.783	2.46611	8	3/3	1.202	2/2	0.723	-0.534	1.06
both	P07339	Cathepsin D	4	2/2	0.153	0.556364	0/2	0	#DIV/0!	7	3/3	0.275	0/2	0	-0.122	0
both	Q8N5N7	39S ribosomal protein L50, mitochondrial (L50mt)	1	1/2	0.122	0.557078	0/2	0	#DIV/0!	4	3/3	0.219	0/2	0	-0.097	0
both	P13797	Plastin-3 (T-plastin)	9	2/2	0.192	0.561404	0/2	0	0	16	3/3	0.342	1/2	0.038	-0.15	-0.038
both	P27695	DNA-(apurinic or apyrimidinic site) lyase (Apurinic-apyrimidinic endonuclease 1) (AP endonuclease 1) (APEX nuclease) (APEN) (Protein REF-1)	4	2/2	0.208	0.562162	1/2	0.064	0.307692	12	3/3	0.37	2/2	0.208	-0.162	-0.144
both	P62873	Guanine nucleotide-binding protein G(I)/G(S)/G(T) subunit beta-1 (Transducin beta chain 1)	3	2/2	0.16	0.56338	0/2	0	#DIV/0!	9	3/3	0.284	0/2	0	-0.124	0
both	Q9NP97	Dynein light chain roadblock-type 1 (Dynein light chain 2A, cytoplasmic) (Dynein-associated protein Km23) (Roadblock domain-containing protein 1) (Bithoraxoid-like protein) (BLP)	2	2/2	0.376	0.569697	1/2	0.233	1	5	3/3	0.66	2/2	0.233	-0.284	0
both	O00764	Pyridoxal kinase (Pyridoxine kinase)	3	2/2	0.19	0.570571	0/2	0	#DIV/0!	7	3/3	0.333	0/2	0	-0.143	0
both	O00487	26S proteasome non-ATPase regulatory subunit 14 (26S proteasome regulatory subunit rpn11) (26S proteasome-associated PAD1 homolog 1)	5	2/2	0.198	0.573913	1/2	0.304	3.26882	10	3/3	0.345	1/2	0.093	-0.147	0.211
both	Q13347	Eukaryotic translation initiation factor 3 subunit I (eIF3i) (Eukaryotic translation initiation factor 3 subunit 2) (eIF-3-beta) (eIF3 p36) (TGF-beta receptor-interacting protein 1) (TRIP-1)	1	1/2	0.08	0.57554	0/2	0	#DIV/0!	5	3/3	0.139	0/2	0	-0.059	0
both	O00217	NADH dehydrogenase [ubiquinone] iron-sulfur protein 8, mitochondrial (NADH-ubiquinone oxidoreductase 23 kDa subunit) (Complex I-23kD) (CI-23kD) (TYKY subunit)	2	2/2	0.101	0.577143	1/2	0.212	2.09901	5	3/3	0.175	2/2	0.101	-0.074	0.111
both	O43765	Small glutamine-rich tetratricopeptide repeat-containing protein alpha (Alpha-SGT) (Vpu-binding protein) (UBP)	1	1/2	0.101	0.577143	0/2	0	#DIV/0!	4	3/3	0.175	0/2	0	-0.074	0
both	Q01628	Interferon-induced transmembrane protein 3 (Interferon-inducible protein 1-8U)	3	2/2	1.307	0.577297	0/2	0	#DIV/0!	7	3/3	2.264	0/2	0	-0.957	0
both	P52272	Heterogeneous nuclear ribonucleoprotein M (hnRNP M)	5	2/2	0.058	0.58	2/2	0.088	1.51724	10	3/3	0.1	1/2	0.058	-0.042	0.03
both	P55145	Mesencephalic astrocyte-derived neurotrophic factor (Protein ARMET) (Arginine-rich protein)	5	2/2	0.249	0.58042	2/2	0.198	0.542466	11	3/3	0.429	2/2	0.365	-0.18	-0.167
both	P49915	GMP synthase [glutamine-hydrolyzing] (Glutamine amidotransferase) (GMP synthetase)	4	2/2	0.072	0.580645	0/2	0	#DIV/0!	8	3/3	0.124	0/2	0	-0.052	0
both	P55263	Adenosine kinase (AK) (Adenosine 5'-phosphotransferase)	3	2/2	0.143	0.581301	0/2	0	#DIV/0!	8	3/3	0.246	0/2	0	-0.103	0
both	Q9UM54	Myosin-VI (Unconventional myosin VI)	2	2/2	0.014	0.583333	0/2	0	#DIV/0!	5	3/3	0.024	0/2	0	-0.01	0
both	Q96C19	EF-hand domain-containing protein D2 (Swiprosin-1)	2	2/2	0.083	0.584507	0/2	0	#DIV/0!	4	3/3	0.142	0/2	0	-0.059	0
both	P48449	Lanosterol synthase (Oxidosqualene--lanosterol cyclase) (OSC) (2,3-epoxysqualene--lanosterol cyclase)	1	1/2	0.036	0.590164	0/2	0	#DIV/0!	4	3/3	0.061	0/2	0	-0.025	0
both	P40926	Malate dehydrogenase, mitochondrial	11	2/2	0.853	0.590311	1/2	0.711	1.05022	29	3/3	1.445	2/2	0.677	-0.592	0.034
both	P13010	ATP-dependent DNA helicase 2 subunit 2 (ATP-dependent DNA helicase II 80 kDa subunit) (Lupus Ku autoantigen protein p86) (86 kDa subunit of Ku antigen) (Ku86) (Ku80) (Thyroid-lupus autoantigen) (TLAA) (CTC box-binding factor 85 kDa subunit) (CTCBF) (Nucle	14	2/2	0.228	0.590674	2/2	0.25	1.78571	30	3/3	0.386	2/2	0.14	-0.158	0.11
both	P22102	Trifunctional purine biosynthetic protein adenosine-3	2	1/2	0.051	0.593023	0/2	0	#DIV/0!	7	3/3	0.086	0/2	0	-0.035	0
both	Q6PKG0	La-related protein 1 (La ribonucleoprotein domain family member 1)	2	2/2	0.019	0.59375	2/2	0.019	1	4	3/3	0.032	1/2	0.019	-0.013	0
both	Q9UBG0	C-type mannose receptor 2 (Macrophage mannose receptor 2) (Urokinase-type plasminogen activator receptor-associated protein) (Urokinase receptor-associated protein) (Endocytic receptor 180)	1	2/2	0.022	0.594595	0/2	0	#DIV/0!	4	3/3	0.037	0/2	0	-0.015	0
both	P35637	RNA-binding protein FUS (Oncogene FUS) (Oncogene TLS) (Translocated in liposarcoma protein) (POMp75) (75 kDa DNA-pairing protein)	5	1/2	0.053	0.595506	2/2	0.167	1.5463	5	3/3	0.089	1/2	0.108	-0.036	0.059
both	P33992	DNA replication licensing factor MCM5 (CDC46 homolog) (P1-CDC46)	2	1/2	0.027	0.6	1/2	0.027	1	5	3/3	0.045	1/2	0.027	-0.018	0
both	O43852	Calumenin (Crocalbin) (IEF SSP 9302)	4	2/2	0.16	0.601504	0/2	0	#DIV/0!	9	3/3	0.266	0/2	0	-0.106	0
both	Q16718	NADH dehydrogenase [ubiquinone] 1 alpha subcomplex subunit 5 (NADH-ubiquinone oxidoreductase 13 kDa-B subunit) (Complex I-13kD-B) (CI-13kD-B) (Complex I subunit B13)	4	2/2	0.284	0.601695	1/2	0.931	3.27817	7	3/3	0.472	2/2	0.284	-0.188	0.647
both	Q9Y3U8	60S ribosomal protein L36	6	2/2	0.317	0.60381	1/2	0.931	2.3392	10	3/3	0.525	2/2	0.398	-0.208	0.533
both	P14927	Cytochrome b-c1 complex subunit 7 (Ubiquinol-cytochrome c reductase complex 14 kDa protein) (Complex III subunit 7) (Complex III subunit VII) (QP-C)	4	2/2	0.302	0.604	0/2	0	#DIV/0!	8	3/3	0.5	0/2	0	-0.198	0
both	P61158	Actin-related protein 3 (Actin-like protein 3)	10	2/2	0.301	0.604418	2/2	0.196	0.875	20	3/3	0.498	2/2	0.224	-0.197	-0.028
both	P0C7P4	Cytochrome b-c1 complex subunit Rieske-like protein 1	3	2/2	0.132	0.605505	0/2	0	#DIV/0!	6	3/3	0.218	0/2	0	-0.086	0
both	P05198	Eukaryotic translation initiation factor 2 subunit 1 (Eukaryotic translation initiation factor 2 subunit alpha) (eIF-2-alpha)	5	2/2	0.196	0.606811	1/2	0.059	0.648352	10	3/3	0.323	2/2	0.091	-0.127	-0.032
both	Q16851	UTP--glucose-1-phosphate uridylyltransferase (UDP-glucose pyrophosphorylase) (UDPGP)	8	2/2	0.212	0.60745	0/2	0	#DIV/0!	17	3/3	0.349	0/2	0	-0.137	0
both	Q15436	Protein transport protein Sec23A (SEC23-related protein A)	9	2/2	0.172	0.607774	2/2	0.093	0.486911	19	3/3	0.283	1/2	0.191	-0.111	-0.098
both	P52209	6-phosphogluconate dehydrogenase, decarboxylating	3	2/2	0.101	0.608434	0/2	0	#DIV/0!	8	3/3	0.166	0/2	0	-0.065	0
both	P08473	Neprilysin (Neutral endopeptidase 24.11) (Neutral endopeptidase) (Enkephalinase) (Atriopeptidase) (Common acute lymphocytic leukemia antigen) (CALLA)	8	2/2	0.167	0.609489	1/2	0.033	#DIV/0!	18	3/3	0.274	0/2	0	-0.107	0.033
both	Q99685	Monoglyceride lipase (MGL) (Lysophospholipase homolog) (Lysophospholipase-like) (HU-K5)	3	2/2	0.149	0.610656	0/2	0	#DIV/0!	5	3/3	0.244	0/2	0	-0.095	0
both	Q9H2U2	Inorganic pyrophosphatase 2, mitochondrial (PPase 2) (Pyrophosphatase SID6-306)	3	2/2	0.098	0.6125	0/2	0	#DIV/0!	6	3/3	0.16	0/2	0	-0.062	0
both	P14550	Alcohol dehydrogenase [NADP+] (Aldehyde reductase) (Aldo-keto reductase family 1 member A1)	2	2/2	0.111	0.61326	0/2	0	#DIV/0!	5	3/3	0.181	0/2	0	-0.07	0
both	Q16555	Dihydropyrimidinase-related protein 2 (DRP-2) (Collapsin response mediator protein 2) (CRMP-2) (N2A3)	8	2/2	0.253	0.614078	0/2	0	#DIV/0!	20	3/3	0.412	0/2	0	-0.159	0
both	P04908	Histone H2A type 1-B/E (H2A/m) (H2A.2) (H2A/a)	4	2/2	0.163	0.615094	2/2	0.299	0.68578	8	3/3	0.265	2/2	0.436	-0.102	-0.137
both	Q9UQ80	Proliferation-associated protein 2G4 (Cell cycle protein p38-2G4 homolog) (hG4-1) (ErbB3-binding protein 1)	5	2/2	0.086	0.618705	2/2	0.118	0.802721	9	3/3	0.139	2/2	0.147	-0.053	-0.029
both	P05141	ADP/ATP translocase 2 (Adenine nucleotide translocator 2) (ANT 2) (ADP,ATP carrier protein 2) (Solute carrier family 25 member 5) (ADP,ATP carrier protein, fibroblast isoform)	3	2/2	0.174	0.623656	2/2	0.066	0.311321	10	3/3	0.279	1/2	0.212	-0.105	-0.146
both	Q96FW1	Ubiquitin thioesterase OTUB1 (Otubain-1) (OTU domain-containing ubiquitin aldehyde-binding protein 1) (Ubiquitin-specific-processing protease OTUB1) (Deubiquitinating enzyme OTUB1)	3	2/2	0.212	0.627219	0/2	0	#DIV/0!	7	3/3	0.338	0/2	0	-0.126	0
both	Q99829	Copine-1 (Copine I)	4	2/2	0.151	0.629167	0/2	0	#DIV/0!	9	3/3	0.24	0/2	0	-0.089	0
both	Q9UBQ0	Vacuolar protein sorting-associated protein 29 (Vesicle protein sorting 29) (hVPS29) (PEP11)	4	2/2	0.347	0.629764	1/2	0.155	1	7	3/3	0.551	1/2	0.155	-0.204	0
both	Q07021	Complement component 1 Q subcomponent-binding protein, mitochondrial (Glycoprotein gC1qBP) (C1qBP) (GC1q-R protein) (Hyaluronan-binding protein 1) (Mitochondrial matrix protein p32) (p33)	2	1/2	0.194	0.62987	0/2	0	#DIV/0!	7	3/3	0.308	0/2	0	-0.114	0
both	P04181	Ornithine aminotransferase, mitochondrial (Ornithine--oxo-acid aminotransferase)	2	2/2	0.082	0.630769	0/2	0	#DIV/0!	5	3/3	0.13	0/2	0	-0.048	0
both	O95573	Long-chain-fatty-acid--CoA ligase 3 (Long-chain acyl-CoA synthetase 3) (LACS 3)	2	2/2	0.053	0.630952	0/2	0	#DIV/0!	5	3/3	0.084	0/2	0	-0.031	0
both	P23381	Tryptophanyl-tRNA synthetase, cytoplasmic (Tryptophan--tRNA ligase) (TrpRS) (Interferon-induced protein 53) (IFP53)	3	2/2	0.077	0.631148	0/2	0	#DIV/0!	5	3/3	0.122	0/2	0	-0.045	0
both	Q15836	Vesicle-associated membrane protein 3 (VAMP-3) (Synaptobrevin-3) (Cellubrevin) (CEB)	2	2/2	0.376	0.635135	0/2	0	#DIV/0!	5	3/3	0.592	0/2	0	-0.216	0
both	P15586	N-acetylglucosamine-6-sulfatase (G6S)	2	2/2	0.077	0.636364	0/2	0	#DIV/0!	5	3/3	0.121	0/2	0	-0.044	0
both	P61981	14-3-3 protein gamma (Protein kinase C inhibitor protein 1) (KCIP-1)	8	2/2	0.514	0.638509	1/2	0.28	1	16	3/3	0.805	2/2	0.28	-0.291	0
both	Q16881	Thioredoxin reductase 1, cytoplasmic (TR) (Thioredoxin reductase TR1) (KM-102-derived reductase-like factor) (Gene associated with retinoid-IFN-induced mortality 12 protein) (GRIM-12)	6	2/2	0.148	0.643478	0/2	0	#DIV/0!	14	3/3	0.23	0/2	0	-0.082	0
both	P13804	Electron transfer flavoprotein subunit alpha, mitochondrial (Alpha-ETF)	9	2/2	0.417	0.643519	1/2	0.072	#DIV/0!	16	3/3	0.648	0/2	0	-0.231	0.072
both	P02751	Fibronectin (FN) (Cold-insoluble globulin) (CIG)	36	2/2	0.049	0.644737	2/2	0.386	0.724203	40	3/3	0.076	1/2	0.533	-0.027	-0.147
both	P34897	Serine hydroxymethyltransferase, mitochondrial (SHMT) (Glycine hydroxymethyltransferase)	6	2/2	0.206	0.645768	2/2	0.087	1.01163	16	3/3	0.319	1/2	0.086	-0.113	0.001
both	P11413	Glucose-6-phosphate 1-dehydrogenase (G6PD)	10	2/2	0.279	0.645833	0/2	0	#DIV/0!	18	3/3	0.432	0/2	0	-0.153	0
both	Q9BWD1	Acetyl-CoA acetyltransferase, cytosolic (Cytosolic acetoacetyl-CoA thiolase) (Acetyl-CoA transferase-like protein)	4	2/2	0.212	0.650307	0/2	0	#DIV/0!	9	3/3	0.326	0/2	0	-0.114	0
both	Q01469	Fatty acid-binding protein, epidermal (E-FABP) (Fatty acid-binding protein 5) (Psoriasis-associated fatty acid-binding protein homolog) (PA-FABP)	10	2/2	1.337	0.650925	0/2	0	#DIV/0!	17	3/3	2.054	0/2	0	-0.717	0
both	P62081	40S ribosomal protein S7	9	2/2	0.492	0.651656	2/2	0.44	0.697306	19	3/3	0.755	2/2	0.631	-0.263	-0.191
both	P13674	Prolyl 4-hydroxylase subunit alpha-1 (4-PH alpha-1) (Procollagen-proline,2-oxoglutarate-4-dioxygenase subunit alpha-1)	3	1/2	0.083	0.653543	2/2	0.062	#DIV/0!	6	3/3	0.127	0/2	0	-0.044	0.062
both	O14737	Programmed cell death protein 5 (TF-1 cell apoptosis-related protein 19) (Protein TFAR19)	2	2/2	0.311	0.654737	0/2	0	#DIV/0!	7	3/3	0.475	0/2	0	-0.164	0
both	P26373	60S ribosomal protein L13 (Breast basic conserved protein 1)	5	2/2	0.168	0.65625	1/2	0.274	0.621315	15	3/3	0.256	2/2	0.441	-0.088	-0.167
both	P07741	Adenine phosphoribosyltransferase (APRT)	7	2/2	0.951	0.657222	0/2	0	#DIV/0!	15	3/3	1.447	0/2	0	-0.496	0
both	P52907	F-actin-capping protein subunit alpha-1 (CapZ alpha-1)	5	2/2	0.277	0.659524	0/2	0	0	11	3/3	0.42	1/2	0.072	-0.143	-0.072
both	O75874	Isocitrate dehydrogenase [NADP] cytoplasmic (IDH) (Cytosolic NADP-isocitrate dehydrogenase) (Oxalosuccinate decarboxylase) (NADP(+)-specific ICDH) (IDP)	9	2/2	0.256	0.661499	0/2	0	#DIV/0!	17	3/3	0.387	0/2	0	-0.131	0
both	Q04917	14-3-3 protein eta (Protein AS1)	8	2/2	0.464	0.661912	1/2	0.08	0.2589	17	3/3	0.701	2/2	0.309	-0.237	-0.229
both	P62942	Peptidyl-prolyl cis-trans isomerase FKBP1A (PPIase FKBP1A) (FK506-binding protein 1A) (FKBP-1A) (Rotamase) (Immunophilin FKBP12) (12 kDa FKBP)	4	2/2	0.966	0.662551	0/2	0	#DIV/0!	11	3/3	1.458	0/2	0	-0.492	0
both	Q99623	Prohibitin-2 (B-cell receptor-associated protein BAP37) (Repressor of estrogen receptor activity) (D-prohibitin)	14	2/2	0.414	0.665595	2/2	0.498	0.713467	22	3/3	0.622	2/2	0.698	-0.208	-0.2
both	P16152	Carbonyl reductase [NADPH] 1 (NADPH-dependent carbonyl reductase 1) (Prostaglandin-E(2) 9-reductase) (Prostaglandin 9-ketoreductase) (15-hydroxyprostaglandin dehydrogenase [NADP+])	10	2/2	0.78	0.666097	0/2	0	#DIV/0!	21	3/3	1.171	0/2	0	-0.391	0
both	Q99460	26S proteasome non-ATPase regulatory subunit 1 (26S proteasome regulatory subunit RPN2) (26S proteasome regulatory subunit S1) (26S proteasome subunit p112)	4	2/2	0.068	0.666667	1/2	0.027	1	10	3/3	0.102	1/2	0.027	-0.034	0
both	P38606	V-type proton ATPase catalytic subunit A (V-ATPase subunit A) (Vacuolar proton pump subunit alpha) (V-ATPase 69 kDa subunit) (Vacuolar ATPase isoform VA68)	7	2/2	0.163	0.668033	0/2	0	#DIV/0!	13	3/3	0.244	0/2	0	-0.081	0
both	P40227	T-complex protein 1 subunit zeta (TCP-1-zeta) (CCT-zeta) (CCT-zeta-1) (Tcp20) (HTR3) (Acute morphine dependence-related protein 2)	14	2/2	0.517	0.670558	2/2	0.083	1	29	3/3	0.771	1/2	0.083	-0.254	0
both	P11586	C-1-tetrahydrofolate synthase, cytoplasmic (C1-THF synthase)	7	2/2	0.094	0.671429	2/2	0.08	0.740741	17	3/3	0.14	1/2	0.108	-0.046	-0.028
both	P56537	Eukaryotic translation initiation factor 6 (eIF-6) (B4 integrin interactor) (CAB) (p27(BBP)) (B(2)GCN homolog)	6	2/2	0.604	0.673356	1/2	0.54	0.694087	14	3/3	0.897	2/2	0.778	-0.293	-0.238
both	P55884	Eukaryotic translation initiation factor 3 subunit B (eIF3b) (Eukaryotic translation initiation factor 3 subunit 9) (eIF-3-eta) (eIF3 p116) (eIF3 p110) (Prt1 homolog) (hPrt1)	5	2/2	0.085	0.674603	1/2	0.056	2.07407	10	3/3	0.126	1/2	0.027	-0.041	0.029
both	P62820	Ras-related protein Rab-1A (YPT1-related protein)	9	2/2	0.915	0.675277	1/2	0.233	2.11818	13	3/3	1.355	1/2	0.11	-0.44	0.123
both	Q02878	60S ribosomal protein L6 (TAX-responsive enhancer element-binding protein 107) (TAXREB107) (Neoplasm-related protein C140)	8	2/2	0.204	0.68	2/2	0.204	0.641509	17	3/3	0.3	2/2	0.318	-0.096	-0.114
both	P08758	Annexin A5 (Annexin-5) (Annexin V) (Lipocortin V) (Endonexin II) (Calphobindin I) (CBP-I) (Placental anticoagulant protein I) (PAP-I) (Placental anticoagulant protein 4) (PP4) (Thromboplastin inhibitor) (Vascular anticoagulant-alpha) (VAC-alpha) (Anchorin	26	2/2	2.28	0.682635	1/2	0.468	7.09091	44	3/3	3.34	1/2	0.066	-1.06	0.402
both	P09493	Tropomyosin alpha-1 chain (Tropomyosin-1) (Alpha-tropomyosin)	6	2/2	0.256	0.686327	1/2	0.105	1.34615	14	3/3	0.373	2/2	0.078	-0.117	0.027
both	P63172	Dynein light chain Tctex-type 1 (T-complex testis-specific protein 1 homolog) (Protein CW-1)	3	2/2	0.852	0.687097	1/2	0.334	1	6	3/3	1.24	1/2	0.334	-0.388	0
both	Q14203	Dynactin subunit 1 (150 kDa dynein-associated polypeptide) (DAP-150) (DP-150) (p150-glued) (p135)	9	2/2	0.095	0.688406	0/2	0	#DIV/0!	21	3/3	0.138	0/2	0	-0.043	0
both	P62273	40S ribosomal protein S29	2	2/2	0.422	0.688418	1/2	0.585	2.25869	5	3/3	0.613	2/2	0.259	-0.191	0.326
both	P43490	Nicotinamide phosphoribosyltransferase (NAmPRTase) (Pre-B-cell colony-enhancing factor 1) (Pre-B cell-enhancing factor) (Visfatin)	5	2/2	0.144	0.688995	0/2	0	#DIV/0!	10	3/3	0.209	0/2	0	-0.065	0
both	P08134	Rho-related GTP-binding protein RhoC (H9)	7	2/2	0.621	0.689234	0/2	0	#DIV/0!	12	3/3	0.901	0/2	0	-0.28	0
both	P25705	ATP synthase subunit alpha, mitochondrial	18	2/2	0.709	0.689689	2/2	0.201	1.59524	36	3/3	1.028	1/2	0.126	-0.319	0.075
both	P14174	Macrophage migration inhibitory factor (MIF) (Phenylpyruvate tautomerase) (L-dopachrome tautomerase) (L-dopachrome isomerase) (Glycosylation-inhibiting factor) (GIF)	1	2/2	0.334	0.692946	0/2	0	0	4	3/3	0.482	1/2	0.778	-0.148	-0.778
both	P30044	Peroxiredoxin-5, mitochondrial (Prx-V) (Peroxisomal antioxidant enzyme) (PLP) (Thioredoxin reductase) (Thioredoxin peroxidase PMP20) (Antioxidant enzyme B166) (AOEB166) (TPx type VI) (Liver tissue 2D-page spot 71B) (Alu corepressor 1)	12	2/2	1.99	0.69338	0/2	0	#DIV/0!	24	3/3	2.87	0/2	0	-0.88	0
both	Q9UBQ5	Eukaryotic translation initiation factor 3 subunit K (eIF3k) (Eukaryotic translation initiation factor 3 subunit 12) (eIF-3 p25) (eIF-3 p28) (Muscle-specific gene M9 protein) (PLAC-24)	4	2/2	0.406	0.696398	1/2	0.145	1	7	3/3	0.583	1/2	0.145	-0.177	0
both	P34931	Heat shock 70 kDa protein 1L (Heat shock 70 kDa protein 1-like) (Heat shock 70 kDa protein 1-Hom) (HSP70-Hom)	7	2/2	0.143	0.697561	2/2	0.051	0.73913	12	3/3	0.205	2/2	0.069	-0.062	-0.018
both	O75947	ATP synthase subunit d, mitochondrial	6	2/2	0.499	0.69888	1/2	0.122	#DIV/0!	9	3/3	0.714	0/2	0	-0.215	0.122
both	P42330	Aldo-keto reductase family 1 member C3 (Trans-1,2-dihydrobenzene-1,2-diol dehydrogenase) (3-alpha-hydroxysteroid dehydrogenase type 2) (3-alpha-HSD type 2) (3-alpha-HSD type II, brain) (Testosterone 17-beta-dehydrogenase 5) (17-beta-hydroxysteroid dehydro	3	2/2	0.191	0.699634	0/2	0	#DIV/0!	8	3/3	0.273	0/2	0	-0.082	0
both	Q13162	Peroxiredoxin-4 (Prx-IV) (Thioredoxin peroxidase AO372) (Thioredoxin-dependent peroxide reductase A0372) (Antioxidant enzyme AOE372) (AOE37-2)	8	2/2	0.668	0.70021	1/2	0.093	0.65035	15	3/3	0.954	2/2	0.143	-0.286	-0.05
both	P45880	Voltage-dependent anion-selective channel protein 2 (VDAC-2) (Outer mitochondrial membrane protein porin 2)	8	2/2	0.407	0.700516	1/2	0.407	0.757914	16	3/3	0.581	2/2	0.537	-0.174	-0.13
both	Q9NYU2	UDP-glucose:glycoprotein glucosyltransferase 1 (UDP-glucose ceramide glucosyltransferase-like 1) (UDP--Glc:glycoprotein glucosyltransferase) (HUGT1)	7	2/2	0.071	0.70297	0/2	0	#DIV/0!	16	3/3	0.101	0/2	0	-0.03	0
both	P12236	ADP/ATP translocase 3 (Adenine nucleotide translocator 2) (ANT 3) (ADP,ATP carrier protein 3) (Solute carrier family 25 member 6) (ADP,ATP carrier protein, isoform T2)	3	2/2	0.174	0.704453	2/2	0.101	1.5303	8	3/3	0.247	1/2	0.066	-0.073	0.035
both	Q9Y5J7	Mitochondrial import inner membrane translocase subunit Tim9	1	1/2	0.233	0.708207	1/2	0.233	#DIV/0!	3	3/3	0.329	0/2	0	-0.096	0.233
both	P63027	Vesicle-associated membrane protein 2 (VAMP-2) (Synaptobrevin-2)	1	2/2	0.233	0.708207	0/2	0	#DIV/0!	3	3/3	0.329	0/2	0	-0.096	0
both	Q8WUH6	UPF0444 transmembrane protein C12orf23	1	2/2	0.233	0.708207	0/2	0	#DIV/0!	3	3/3	0.329	0/2	0	-0.096	0
both	P62750	60S ribosomal protein L23a	8	2/2	0.413	0.708405	1/2	0.269	0.397341	17	3/3	0.583	2/2	0.677	-0.17	-0.408
both	Q15185	Prostaglandin E synthase 3 (Cytosolic prostaglandin E2 synthase) (cPGES) (Telomerase-binding protein p23) (Hsp90 co-chaperone) (Progesterone receptor complex p23)	5	2/2	0.48	0.70901	1/2	0.292	1	9	3/3	0.677	1/2	0.292	-0.197	0
both	P40616	ADP-ribosylation factor-like protein 1	5	2/2	0.48	0.70901	0/2	0	#DIV/0!	9	3/3	0.677	0/2	0	-0.197	0
both	Q9GZV4	Eukaryotic translation initiation factor 5A-2 (eIF-5A-2) (Eukaryotic initiation factor 5A isoform 2)	7	2/2	1.659	0.710493	1/2	1.031	1.41621	13	3/3	2.335	2/2	0.728	-0.676	0.303
both	P62906	60S ribosomal protein L10a (CSA-19) (Neural precursor cell expressed developmentally down-regulated protein 6) (NEDD-6)	7	2/2	0.212	0.711409	1/2	0.585	1.15385	14	3/3	0.298	2/2	0.507	-0.086	0.078
both	P27824	Calnexin (Major histocompatibility complex class I antigen-binding protein p88) (p90) (IP90)	5	2/2	0.195	0.711679	1/2	0.093	#DIV/0!	11	3/3	0.274	0/2	0	-0.079	0.093
both	Q9Y3F4	Serine-threonine kinase receptor-associated protein (UNR-interacting protein) (WD-40 repeat protein PT-WD) (MAP activator with WD repeats)	5	2/2	0.221	0.71521	0/2	0	#DIV/0!	9	3/3	0.309	0/2	0	-0.088	0
both	Q6GMV3	Uncharacterized protein C2orf79	1	1/2	0.194	0.715867	0/2	0	#DIV/0!	4	3/3	0.271	0/2	0	-0.077	0
both	Q99873	Protein arginine N-methyltransferase 1 (Interferon receptor 1-bound protein 4)	3	2/2	0.101	0.716312	1/2	0.066	1	5	3/3	0.141	1/2	0.066	-0.04	0
both	Q06830	Peroxiredoxin-1 (Thioredoxin peroxidase 2) (Thioredoxin-dependent peroxide reductase 2) (Proliferation-associated gene protein) (PAG) (Natural killer cell-enhancing factor A) (NKEF-A)	17	2/2	2.809	0.71713	1/2	0.778	1.30756	31	3/3	3.917	2/2	0.595	-1.108	0.183
both	Q16836	Hydroxyacyl-coenzyme A dehydrogenase, mitochondrial (HCDH) (Short chain 3-hydroxyacyl-CoA dehydrogenase) (Medium and short chain L-3-hydroxyacyl-coenzyme A dehydrogenase)	3	1/2	0.233	0.719136	0/2	0	#DIV/0!	9	3/3	0.324	0/2	0	-0.091	0
both	Q15102	Platelet-activating factor acetylhydrolase IB subunit gamma (PAF acetylhydrolase 29 kDa subunit) (PAF-AH 29 kDa subunit) (PAF-AH subunit gamma) (PAFAH subunit gamma)	3	2/2	0.19	0.719697	0/2	0	#DIV/0!	5	3/3	0.264	0/2	0	-0.074	0
both	O95881	Thioredoxin domain-containing protein 12 (Thioredoxin-like protein p19) (Endoplasmic reticulum protein ERp19) (ERp18) (hTLP19)	1	1/2	0.166	0.721739	0/2	0	#DIV/0!	3	3/3	0.23	0/2	0	-0.064	0
both	P61960	Ubiquitin-fold modifier 1	2	2/2	0.376	0.723077	0/2	0	#DIV/0!	5	3/3	0.52	0/2	0	-0.144	0
both	Q07065	Cytoskeleton-associated protein 4 (63 kDa membrane protein) (p63)	22	2/2	0.16	0.723982	2/2	0.753	1.00534	27	3/3	0.221	1/2	0.749	-0.061	0.004
both	P43034	Platelet-activating factor acetylhydrolase IB subunit alpha (PAF acetylhydrolase 45 kDa subunit) (PAF-AH 45 kDa subunit) (PAF-AH alpha) (PAFAH alpha) (Lissencephaly-1 protein) (LIS-1)	4	2/2	0.105	0.724138	0/2	0	#DIV/0!	7	3/3	0.145	0/2	0	-0.04	0
both	P55735	Protein SEC13 homolog (SEC13-related protein) (SEC13-like protein 1)	2	2/2	0.172	0.725738	1/2	0.11	#DIV/0!	5	3/3	0.237	0/2	0	-0.065	0.11
both	P47756	F-actin-capping protein subunit beta (CapZ beta)	9	2/2	0.556	0.725849	0/2	0	0	16	3/3	0.766	1/2	0.075	-0.21	-0.075
both	Q9Y3E5	Peptidyl-tRNA hydrolase 2, mitochondrial (PTH 2) (Bcl-2 inhibitor of transcription 1)	2	2/2	0.122	0.72619	1/2	0.259	0.970037	6	3/3	0.168	2/2	0.267	-0.046	-0.008
both	O60506	Heterogeneous nuclear ribonucleoprotein Q (hnRNP Q) (Synaptotagmin-binding, cytoplasmic RNA-interacting protein) (Glycine- and tyrosine-rich RNA-binding protein) (GRY-RBP) (NS1-associated protein 1)	16	2/2	0.197	0.726937	2/2	0.293	0.517668	27	3/3	0.271	1/2	0.566	-0.074	-0.273
both	Q53FA7	Putative quinone oxidoreductase (Tumor protein p53-inducible protein 3) (p53-induced gene 3 protein)	1	1/2	0.096	0.727273	0/2	0	#DIV/0!	3	3/3	0.132	0/2	0	-0.036	0
both	O00232	26S proteasome non-ATPase regulatory subunit 12 (26S proteasome regulatory subunit p55)	3	2/2	0.078	0.728972	2/2	0.058	1.52632	6	3/3	0.107	1/2	0.038	-0.029	0.02
both	P04792	Heat shock protein beta-1 (HspB1) (Heat shock 27 kDa protein) (HSP 27) (Stress-responsive protein 27) (SRP27) (Estrogen-regulated 24 kDa protein) (28 kDa heat shock protein)	10	2/2	1.211	0.729958	1/2	0.413	2.17368	18	3/3	1.659	2/2	0.19	-0.448	0.223
both	O60684	Importin subunit alpha-7 (Karyopherin subunit alpha-6)	3	2/2	0.119	0.730061	1/2	0.058	1	6	3/3	0.163	1/2	0.058	-0.044	0
both	P50213	Isocitrate dehydrogenase [NAD] subunit alpha, mitochondrial (Isocitric dehydrogenase) (NAD(+)-specific ICDH)	5	2/2	0.214	0.730375	0/2	0	#DIV/0!	9	3/3	0.293	0/2	0	-0.079	0
both	P52597	Heterogeneous nuclear ribonucleoprotein F (hnRNP F) (Nucleolin-like protein mcs94-1)	4	2/2	0.174	0.731092	2/2	0.101	1	7	3/3	0.238	2/2	0.101	-0.064	0
both	P54652	Heat shock-related 70 kDa protein 2 (Heat shock 70 kDa protein 2)	8	2/2	0.169	0.731602	2/2	0.133	1.33	14	3/3	0.231	2/2	0.1	-0.062	0.033
both	P08590	Myosin light chain 3 (Myosin light chain 1, slow-twitch muscle B/ventricular isoform) (MLC1SB) (Ventricular/slow twitch myosin alkali light chain) (Cardiac myosin light chain 1) (CMLC1)	1	1/2	0.101	0.731884	0/2	0	#DIV/0!	4	3/3	0.138	0/2	0	-0.037	0
both	P14868	Aspartyl-tRNA synthetase, cytoplasmic (Aspartate--tRNA ligase) (AspRS) (Cell proliferation-inducing gene 40 protein)	5	2/2	0.085	0.732759	2/2	0.041	1	9	3/3	0.116	1/2	0.041	-0.031	0
both	Q8TAT6	Nuclear protein localization protein 4 homolog (Protein NPL4)	1	1/2	0.044	0.733333	0/2	0	#DIV/0!	4	3/3	0.06	0/2	0	-0.016	0
both	Q00688	FK506-binding protein 3 (Peptidyl-prolyl cis-trans isomerase) (PPIase) (25 kDa FKBP) (FKBP-25) (Rapamycin-selective 25 kDa immunophilin)	7	2/2	0.077	0.733333	1/2	0.45	2.8125	6	3/3	0.105	2/2	0.16	-0.028	0.29
both	P16989	DNA-binding protein A (Cold shock domain-containing protein A) (Single-strand DNA-binding protein NF-GMB)	1	1/2	0.066	0.733333	0/2	0	0	3	3/3	0.09	1/2	0.066	-0.024	-0.066
both	P62318	Small nuclear ribonucleoprotein Sm D3 (Sm-D3) (snRNP core protein D3)	3	2/2	0.19	0.733591	1/2	0.259	1	5	3/3	0.259	2/2	0.259	-0.069	0
both	O75531	Barrier-to-autointegration factor (Breakpoint cluster region protein 1)	5	2/2	0.623	0.733804	1/2	0.778	1.66239	9	3/3	0.849	1/2	0.468	-0.226	0.31
both	P30837	Aldehyde dehydrogenase X, mitochondrial (Aldehyde dehydrogenase family 1 member B1) (Aldehyde dehydrogenase 5)	2	1/2	0.091	0.733871	0/2	0	#DIV/0!	7	3/3	0.124	0/2	0	-0.033	0
both	Q9NTK5	Obg-like ATPase 1 (GTP-binding protein 9)	2	2/2	0.08	0.733945	2/2	0.053	1	6	3/3	0.109	2/2	0.053	-0.029	0
both	Q15293	Reticulocalbin-1	2	2/2	0.116	0.734177	1/2	0.056	0.482759	6	3/3	0.158	1/2	0.116	-0.042	-0.06
both	P36776	Lon protease homolog, mitochondrial (Lon protease-like protein) (LONP) (LONHs) (Mitochondrial ATP-dependent protease Lon) (Serine protease 15)	2	1/2	0.047	0.734375	0/2	0	#DIV/0!	7	3/3	0.064	0/2	0	-0.017	0
both	P25787	Proteasome subunit alpha type-2 (Proteasome component C3) (Macropain subunit C3) (Multicatalytic endopeptidase complex subunit C3)	7	2/2	0.595	0.734568	1/2	0.413	2.17368	10	3/3	0.81	2/2	0.19	-0.215	0.223
both	Q96D15	Reticulocalbin-3 (EF-hand calcium-binding protein RLP49)	4	2/2	0.119	0.734568	1/2	0.077	1	6	3/3	0.162	1/2	0.077	-0.043	0
both	Q92747	Actin-related protein 2/3 complex subunit 1A (SOP2-like protein)	2	2/2	0.064	0.735632	0/2	0	#DIV/0!	3	3/3	0.087	0/2	0	-0.023	0
both	P07954	Fumarate hydratase, mitochondrial (Fumarase)	4	2/2	0.103	0.735714	0/2	0	#DIV/0!	7	3/3	0.14	0/2	0	-0.037	0
both	Q99714	3-hydroxyacyl-CoA dehydrogenase type-2 (3-hydroxyacyl-CoA dehydrogenase type II) (Type II HADH) (3-hydroxy-2-methylbutyryl-CoA dehydrogenase) (17-beta-hydroxysteroid dehydrogenase 10) (Mitochondrial ribonuclease P protein 2) (Mitochondrial RNase P protein	11	2/2	1.119	0.736184	1/2	0.116	0.640884	16	3/3	1.52	2/2	0.181	-0.401	-0.065
both	O15371	Eukaryotic translation initiation factor 3 subunit D (eIF3d) (Eukaryotic translation initiation factor 3 subunit 7) (eIF-3-zeta) (eIF3 p66)	2	1/2	0.067	0.736264	1/2	0.033	1	8	3/3	0.091	1/2	0.033	-0.024	0
both	P31939	Bifunctional purine biosynthesis protein PURH	14	2/2	0.392	0.736842	0/2	0	#DIV/0!	21	3/3	0.532	0/2	0	-0.14	0
both	Q12765	Secernin-1	1	1/2	0.07	0.736842	0/2	0	#DIV/0!	3	3/3	0.095	0/2	0	-0.025	0
both	Q02790	FK506-binding protein 4 (Peptidyl-prolyl cis-trans isomerase) (PPIase) (HSP-binding immunophilin) (HBI) (FKBP52 protein) (52 kDa FK506-binding protein) (FKBP59) (p59 protein)	3	2/2	0.065	0.738636	0/2	0	#DIV/0!	5	3/3	0.088	0/2	0	-0.023	0
both	P31948	Stress-induced-phosphoprotein 1 (STI1) (Hsc70/Hsp90-organizing protein) (Hop) (Transformation-sensitive protein IEF SSP 3521) (NY-REN-11 antigen)	4	2/2	0.082	0.738739	1/2	0.032	1	8	3/3	0.111	1/2	0.032	-0.029	0
both	O60568	Procollagen-lysine,2-oxoglutarate 5-dioxygenase 3 (Lysyl hydroxylase 3) (LH3)	6	1/2	0.034	0.73913	2/2	0.106	0.711409	11	3/3	0.046	2/2	0.149	-0.012	-0.043
both	P68402	Platelet-activating factor acetylhydrolase IB subunit beta (PAF acetylhydrolase 30 kDa subunit) (PAF-AH 30 kDa subunit) (PAF-AH subunit beta) (PAFAH subunit beta)	3	2/2	0.267	0.739612	0/2	0	#DIV/0!	5	3/3	0.361	0/2	0	-0.094	0
both	Q9Y266	Nuclear migration protein nudC (Nuclear distribution protein C homolog)	1	1/2	0.054	0.739726	0/2	0	#DIV/0!	3	3/3	0.073	0/2	0	-0.019	0
both	P10644	cAMP-dependent protein kinase type I-alpha regulatory subunit (Tissue-specific extinguisher 1) (TSE1)	2	2/2	0.091	0.739837	0/2	0	#DIV/0!	4	3/3	0.123	0/2	0	-0.032	0
both	Q12931	Heat shock protein 75 kDa, mitochondrial (HSP 75) (Tumor necrosis factor type 1 receptor-associated protein) (TRAP-1) (TNFR-associated protein 1)	6	2/2	0.109	0.741497	2/2	0.029	1	10	3/3	0.147	1/2	0.029	-0.038	0
both	Q9Y285	Phenylalanyl-tRNA synthetase alpha chain (Phenylalanine--tRNA ligase alpha chain) (PheRS) (CML33)	3	2/2	0.046	0.741935	2/2	0.07	1	4	3/3	0.062	2/2	0.07	-0.016	0
both	Q9UBE0	SUMO-activating enzyme subunit 1 (Ubiquitin-like 1-activating enzyme E1A)	1	2/2	0.061	0.743902	0/2	0	#DIV/0!	3	3/3	0.082	0/2	0	-0.021	0
both	P23246	Splicing factor, proline- and glutamine-rich (Polypyrimidine tract-binding protein-associated-splicing factor) (PTB-associated-splicing factor) (DNA-binding p52/p100 complex, 100 kDa subunit) (100 kDa DNA-pairing protein) (hPOMp100)	8	1/2	0.032	0.744186	2/2	0.19	0.913462	8	3/3	0.043	1/2	0.208	-0.011	-0.018
both	Q9P2E9	Ribosome-binding protein 1 (Ribosome receptor protein) (180 kDa ribosome receptor homolog) (ES/130-related protein)	22	2/2	0.035	0.744681	2/2	0.199	0.865217	21	3/3	0.047	1/2	0.23	-0.012	-0.031
both	P07203	Glutathione peroxidase 1 (GSHPx-1) (GPx-1) (Cellular glutathione peroxidase)	6	2/2	0.797	0.746255	0/2	0	#DIV/0!	11	3/3	1.068	0/2	0	-0.271	0
both	P46783	40S ribosomal protein S10	8	2/2	0.571	0.746405	1/2	1.228	2.09199	13	3/3	0.765	2/2	0.587	-0.194	0.641
both	P26599	Polypyrimidine tract-binding protein 1 (PTB) (Heterogeneous nuclear ribonucleoprotein I) (hnRNP I) (57 kDa RNA-binding protein PPTB-1)	8	2/2	0.112	0.746667	2/2	0.376	0.850679	11	3/3	0.15	1/2	0.442	-0.038	-0.066
both	P13164	Interferon-induced transmembrane protein 1 (Interferon-inducible protein 9-27) (Interferon-induced protein 17) (Leu-13 antigen)	3	2/2	1.075	0.748086	0/2	0	#DIV/0!	6	3/3	1.437	0/2	0	-0.362	0
both	P07108	Acyl-CoA-binding protein (ACBP) (Diazepam-binding inhibitor) (DBI) (Endozepine) (EP)	7	2/2	1.993	0.750659	0/2	0	#DIV/0!	15	3/3	2.655	0/2	0	-0.662	0
both	P04406	Glyceraldehyde-3-phosphate dehydrogenase (GAPDH)	19	2/2	1.792	0.752309	2/2	0.553	1.99639	39	3/3	2.382	2/2	0.277	-0.59	0.276
both	P43686	26S protease regulatory subunit 6B (Proteasome 26S subunit ATPase 4) (MB67-interacting protein) (MIP224) (TAT-binding protein 7) (TBP-7)	6	2/2	0.196	0.753846	2/2	0.124	#DIV/0!	9	3/3	0.26	0/2	0	-0.064	0.124
both	Q27J81	Inverted formin-2 (HBEBP2-binding protein C)	2	2/2	0.034	0.755556	0/2	0	#DIV/0!	4	3/3	0.045	0/2	0	-0.011	0
both	P30040	Endoplasmic reticulum protein ERp29 (ERp31) (ERp28)	6	2/2	0.254	0.755952	1/2	0.075	0.474684	11	3/3	0.336	2/2	0.158	-0.082	-0.083
both	P06576	ATP synthase subunit beta, mitochondrial	21	2/2	1.065	0.757468	2/2	0.348	1.01754	39	3/3	1.406	1/2	0.342	-0.341	0.006
both	P16949	Stathmin (Phosphoprotein p19) (pp19) (Leukemia-associated phosphoprotein p18) (Oncoprotein 18) (Op18) (pp17) (Prosolin) (Metablastin) (Protein Pr22)	5	2/2	0.341	0.757778	0/2	0	#DIV/0!	8	3/3	0.45	0/2	0	-0.109	0
both	P42677	40S ribosomal protein S27 (Metallopan-stimulin 1) (MPS-1)	4	2/2	0.911	0.757903	1/2	1.783	2.46611	7	3/3	1.202	2/2	0.723	-0.291	1.06
both	P32969	60S ribosomal protein L9	7	2/2	0.528	0.758621	2/2	0.341	0.725532	14	3/3	0.696	2/2	0.47	-0.168	-0.129
both	Q14697	Neutral alpha-glucosidase AB (Glucosidase II subunit alpha) (Alpha-glucosidase 2)	19	2/2	0.51	0.761194	0/2	0	#DIV/0!	34	3/3	0.67	0/2	0	-0.16	0
both	P49327	Fatty acid synthase	57	2/2	0.6	0.762389	1/2	0.061	1.69444	109	3/3	0.787	1/2	0.036	-0.187	0.025
both	P54819	Adenylate kinase 2, mitochondrial (AK 2) (ATP-AMP transphosphorylase 2)	7	2/2	0.459	0.762458	1/2	0.28	3.25581	11	3/3	0.602	1/2	0.086	-0.143	0.194
both	Q7KZF4	Staphylococcal nuclease domain-containing protein 1 (p100 co-activator) (100 kDa coactivator) (EBNA2 coactivator p100) (Tudor domain-containing protein 11)	26	2/2	0.171	0.763393	2/2	0.451	1.22888	33	3/3	0.224	1/2	0.367	-0.053	0.084
both	Q96TA1	Niban-like protein 1 (Protein FAM129B) (Meg-3)	12	2/2	0.247	0.767081	0/2	0	#DIV/0!	18	3/3	0.322	0/2	0	-0.075	0
both	P24752	Acetyl-CoA acetyltransferase, mitochondrial (Acetoacetyl-CoA thiolase) (T2)	6	2/2	0.261	0.769912	0/2	0	0	12	3/3	0.339	1/2	0.059	-0.078	-0.059
both	O75608	Acyl-protein thioesterase 1 (Lysophospholipase 1) (Lysophospholipase I)	4	2/2	0.556	0.770083	0/2	0	#DIV/0!	8	3/3	0.722	0/2	0	-0.166	0
both	P50395	Rab GDP dissociation inhibitor beta (Rab GDI beta) (Guanosine diphosphate dissociation inhibitor 2) (GDI-2)	16	2/2	0.783	0.771429	1/2	0.105	2.05882	29	3/3	1.015	2/2	0.051	-0.232	0.054
both	O94925	Glutaminase kidney isoform, mitochondrial (GLS) (L-glutamine amidohydrolase) (K-glutaminase)	4	2/2	0.119	0.772727	0/2	0	#DIV/0!	9	3/3	0.154	0/2	0	-0.035	0
both	Q9BUF5	Tubulin beta-6 chain	19	2/2	2.101	0.775849	2/2	0.263	0.760116	36	3/3	2.708	1/2	0.346	-0.607	-0.083
both	Q9H0U4	Ras-related protein Rab-1B	9	2/2	1.048	0.776296	1/2	0.259	2.12295	13	3/3	1.35	1/2	0.122	-0.302	0.137
both	P14324	Farnesyl pyrophosphate synthetase (FPP synthetase) (Farnesyl diphosphate synthetase)	5	2/2	0.199	0.777344	0/2	0	#DIV/0!	8	3/3	0.256	0/2	0	-0.057	0
both	P30046	D-dopachrome decarboxylase (D-dopachrome tautomerase) (Phenylpyruvate tautomerase II)	4	2/2	1.225	0.778767	0/2	0	#DIV/0!	8	3/3	1.573	0/2	0	-0.348	0
both	P09960	Leukotriene A-4 hydrolase (Leukotriene A(4) hydrolase) (LTA-4 hydrolase)	7	2/2	0.194	0.779116	0/2	0	#DIV/0!	13	3/3	0.249	0/2	0	-0.055	0
both	P68366	Tubulin alpha-4A chain (Tubulin alpha-1 chain) (Alpha-tubulin 1) (Testis-specific alpha-tubulin) (Tubulin H2-alpha)	19	2/2	1.398	0.780134	2/2	0.265	0.452991	36	3/3	1.792	1/2	0.585	-0.394	-0.32
both	P25788	Proteasome subunit alpha type-3 (Proteasome component C8) (Macropain subunit C8) (Multicatalytic endopeptidase complex subunit C8)	4	2/2	0.263	0.780415	1/2	0.166	2.075	10	3/3	0.337	2/2	0.08	-0.074	0.086
both	P04216	Thy-1 membrane glycoprotein (Thy-1 antigen) (CDw90)	3	2/2	0.359	0.783843	1/2	0.359	2.16265	6	3/3	0.458	1/2	0.166	-0.099	0.193
both	P10599	Thioredoxin (Trx) (ATL-derived factor) (ADF) (Surface-associated sulphydryl protein) (SASP)	4	2/2	1.31	0.784901	1/2	0.233	0.448077	11	3/3	1.669	1/2	0.52	-0.359	-0.287
both	P42771	Cyclin-dependent kinase inhibitor 2A, isoforms 1/2/3 (Cyclin-dependent kinase 4 inhibitor A) (CDK4I) (p16-INK4a) (p16INK4A) (Multiple tumor suppressor 1) (MTS-1)	8	2/2	1.608	0.787078	1/2	0.54	2.21311	16	3/3	2.043	2/2	0.244	-0.435	0.296
both	O14558	Heat shock protein beta-6 (HspB6) (Heat shock 20 kDa-like protein p20)	4	2/2	0.52	0.787879	0/2	0	#DIV/0!	7	3/3	0.66	0/2	0	-0.14	0
both	Q96DE0	U8 snoRNA-decapping enzyme (Nucleoside diphosphate-linked moiety X motif 16) (Nudix motif 16) (U8 snoRNA-binding protein H29K)	4	2/2	0.253	0.788162	0/2	0	0	7	3/3	0.321	1/2	0.116	-0.068	-0.116
both	P05388	60S acidic ribosomal protein P0 (L10E)	9	2/2	0.622	0.78934	2/2	0.514	0.629131	22	3/3	0.788	2/2	0.817	-0.166	-0.303
both	Q9Y4L1	Hypoxia up-regulated protein 1 (150 kDa oxygen-regulated protein) (Orp150)	12	2/2	0.169	0.78972	0/2	0	#DIV/0!	20	3/3	0.214	0/2	0	-0.045	0
both	P61247	40S ribosomal protein S3a	7	2/2	0.196	0.790323	2/2	0.286	0.603376	17	3/3	0.248	2/2	0.474	-0.052	-0.188
both	P62888	60S ribosomal protein L30	8	2/2	0.916	0.790336	2/2	1.159	0.788435	15	3/3	1.159	2/2	1.47	-0.243	-0.311
both	P62158	Calmodulin (CaM)	4	2/2	0.728	0.790445	1/2	0.194	1	8	3/3	0.921	2/2	0.194	-0.193	0
both	Q6IAA8	UPF0404 protein C11orf59	5	2/2	0.728	0.790445	1/2	0.194	1	8	3/3	0.921	1/2	0.194	-0.193	0
both	P05413	Fatty acid-binding protein, heart (Heart-type fatty acid-binding protein) (H-FABP) (Muscle fatty acid-binding protein) (M-FABP) (Mammary-derived growth inhibitor) (MDGI)	7	2/2	1.041	0.791033	0/2	0	0	16	3/3	1.316	1/2	0.145	-0.275	-0.145
both	P14406	Cytochrome c oxidase polypeptide 7A2, mitochondrial (Cytochrome c oxidase polypeptide VIIa-liver/heart) (Cytochrome c oxidase subunit VIIa-L)	2	2/2	0.468	0.794567	0/2	0	#DIV/0!	5	3/3	0.589	0/2	0	-0.121	0
both	P04040	Catalase	4	2/2	0.117	0.795918	0/2	0	#DIV/0!	8	3/3	0.147	0/2	0	-0.03	0
both	P37837	Transaldolase	9	2/2	0.464	0.797251	0/2	0	#DIV/0!	14	3/3	0.582	0/2	0	-0.118	0
both	Q14974	Importin subunit beta-1 (Karyopherin subunit beta-1) (Nuclear factor P97) (Importin-90)	22	2/2	0.706	0.79774	2/2	0.116	0.738854	40	3/3	0.885	1/2	0.157	-0.179	-0.041
both	Q14914	Prostaglandin reductase 1 (PRG-1) (NADP-dependent leukotriene B4 12-hydroxydehydrogenase) (15-oxoprostaglandin 13-reductase)	5	2/2	0.26	0.8	0/2	0	#DIV/0!	10	3/3	0.325	0/2	0	-0.065	0
both	P61970	Nuclear transport factor 2 (NTF-2) (Placental protein 15) (PP15)	5	2/2	2.294	0.800698	0/2	0	#DIV/0!	10	3/3	2.865	0/2	0	-0.571	0
both	P09104	Gamma-enolase (2-phospho-D-glycerate hydro-lyase) (Neural enolase) (Neuron-specific enolase) (NSE) (Enolase 2)	3	2/2	0.162	0.80198	0/2	0	0	8	3/3	0.202	1/2	0.051	-0.04	-0.051
both	P61586	Transforming protein RhoA (H12)	8	2/2	0.772	0.802495	0/2	0	#DIV/0!	12	3/3	0.962	0/2	0	-0.19	0
both	O00483	NADH dehydrogenase [ubiquinone] 1 alpha subcomplex subunit 4 (NADH-ubiquinone oxidoreductase MLRQ subunit) (Complex I-MLRQ) (CI-MLRQ)	2	2/2	0.668	0.804819	0/2	0	#DIV/0!	5	3/3	0.83	0/2	0	-0.162	0
both	P09651	Heterogeneous nuclear ribonucleoprotein A1 (hnRNP core protein A1) (Helix-destabilizing protein) (Single-strand RNA-binding protein)	15	2/2	0.39	0.805785	2/2	1.009	1.08378	24	3/3	0.484	2/2	0.931	-0.094	0.078
both	O95816	BAG family molecular chaperone regulator 2 (BAG-2) (Bcl-2-associated athanogene 2)	5	2/2	0.183	0.806167	2/2	0.132	1.53488	6	3/3	0.227	1/2	0.086	-0.044	0.046
both	P84077	ADP-ribosylation factor 1	15	2/2	2.809	0.806257	0/2	0	#DIV/0!	27	3/3	3.484	0/2	0	-0.675	0
both	P00558	Phosphoglycerate kinase 1 (Primer recognition protein 2) (PRP 2) (Cell migration-inducing gene 10 protein)	15	2/2	0.717	0.807432	1/2	0.099	#DIV/0!	28	3/3	0.888	0/2	0	-0.171	0.099
both	Q9Y265	RuvB-like 1 (49 kDa TATA box-binding protein-interacting protein) (49 kDa TBP-interacting protein) (TIP49a) (Pontin 52) (Nuclear matrix protein 238) (NMP 238) (54 kDa erythrocyte cytosolic protein) (ECP-54) (TIP60-associated protein 54-alpha) (TAP54-alpha	7	2/2	0.122	0.807947	2/2	0.233	0.899614	13	3/3	0.151	1/2	0.259	-0.029	-0.026
both	P58546	Myotrophin (Protein V-1)	5	2/2	0.957	0.81033	0/2	0	#DIV/0!	10	3/3	1.181	0/2	0	-0.224	0
both	Q15365	Poly(rC)-binding protein 1 (Alpha-CP1) (hnRNP-E1) (Nucleic acid-binding protein SUB2.3)	7	2/2	0.432	0.81203	1/2	0.179	1	14	3/3	0.532	2/2	0.179	-0.1	0
both	P49368	T-complex protein 1 subunit gamma (TCP-1-gamma) (CCT-gamma) (hTRiC5)	17	2/2	0.4	0.813008	2/2	0.155	1.80233	19	3/3	0.492	1/2	0.086	-0.092	0.069
both	Q03135	Caveolin-1	4	2/2	0.515	0.813586	0/2	0	#DIV/0!	7	3/3	0.633	0/2	0	-0.118	0
both	P11940	Polyadenylate-binding protein 1 (Poly(A)-binding protein 1)	13	2/2	0.185	0.814978	2/2	0.232	0.868914	18	3/3	0.227	1/2	0.267	-0.042	-0.035
both	P26641	Elongation factor 1-gamma (EF-1-gamma) (eEF-1B gamma)	10	2/2	0.28	0.816327	2/2	0.47	1.41141	18	3/3	0.343	2/2	0.333	-0.063	0.137
both	P53396	ATP-citrate synthase (ATP-citrate (pro-S-)-lyase) (Citrate cleavage enzyme)	29	2/2	0.585	0.817039	2/2	0.151	0.583012	53	3/3	0.716	1/2	0.259	-0.131	-0.108
both	P55060	Exportin-2 (Exp2) (Importin-alpha re-exporter) (Chromosome segregation 1-like protein) (Cellular apoptosis susceptibility protein)	3	2/2	0.076	0.817204	0/2	0	#DIV/0!	8	3/3	0.093	0/2	0	-0.017	0
both	P39019	40S ribosomal protein S19	9	2/2	0.789	0.818465	1/2	1.228	1.42791	18	3/3	0.964	2/2	0.86	-0.175	0.368
both	P23284	Peptidyl-prolyl cis-trans isomerase B (PPIase) (Cyclophilin B) (S-cyclophilin) (SCYLP) (CYP-S1)	20	2/2	1.563	0.818753	2/2	0.896	0.52093	37	3/3	1.909	2/2	1.72	-0.346	-0.824
both	P27708	CAD protein	8	2/2	0.059	0.819444	0/2	0	#DIV/0!	16	3/3	0.072	0/2	0	-0.013	0
both	P34932	Heat shock 70 kDa protein 4 (Heat shock 70-related protein APG-2) (HSP70RY)	14	2/2	0.257	0.821086	0/2	0	#DIV/0!	25	3/3	0.313	0/2	0	-0.056	0
both	P29401	Transketolase (TK)	19	2/2	0.697	0.821934	0/2	0	0	29	3/3	0.848	2/2	0.04	-0.151	-0.04
both	Q92598	Heat shock protein 105 kDa (Heat shock 110 kDa protein) (Antigen NY-CO-25)	8	2/2	0.111	0.822222	0/2	0	#DIV/0!	11	3/3	0.135	0/2	0	-0.024	0
both	P14625	Endoplasmin (Heat shock protein 90 kDa beta member 1) (94 kDa glucose-regulated protein) (GRP94) (gp96 homolog) (Tumor rejection antigen 1)	27	2/2	0.48	0.823328	1/2	0.023	1	46	3/3	0.583	1/2	0.023	-0.103	0
both	P10809	60 kDa heat shock protein, mitochondrial (Heat shock protein 60) (HSP-60) (60 kDa chaperonin) (Chaperonin 60) (CPN60) (Mitochondrial matrix protein P1) (P60 lymphocyte protein) (HuCHA60)	36	2/2	1.605	0.823499	2/2	0.117	0.557143	63	3/3	1.949	2/2	0.21	-0.344	-0.093
both	P12235	ADP/ATP translocase 1 (Adenine nucleotide translocator 1) (ANT 1) (ADP,ATP carrier protein 1) (Solute carrier family 25 member 4) (ADP,ATP carrier protein, heart/skeletal muscle isoform T1)	2	2/2	0.136	0.824242	2/2	0.066	1	5	3/3	0.165	1/2	0.066	-0.029	0
both	P00338	L-lactate dehydrogenase A chain (LDH-A) (LDH muscle subunit) (LDH-M) (Renal carcinoma antigen NY-REN-59) (Cell proliferation-inducing gene 19 protein)	20	2/2	1.569	0.824921	2/2	0.208	1.58779	36	3/3	1.902	2/2	0.131	-0.333	0.077
both	Q00341	Vigilin (High density lipoprotein-binding protein) (HDL-binding protein)	34	2/2	0.165	0.825	2/2	0.385	1.57787	41	3/3	0.2	1/2	0.244	-0.035	0.141
both	Q01105	Protein SET (Phosphatase 2A inhibitor I2PP2A) (I-2PP2A) (Template-activating factor I) (TAF-I) (HLA-DR-associated protein II) (PHAPII) (Inhibitor of granzyme A-activated DNase) (IGAAD)	2	2/2	0.202	0.827869	1/2	0.096	#DIV/0!	5	3/3	0.244	0/2	0	-0.042	0.096
both	P35754	Glutaredoxin-1 (Thioltransferase-1) (TTase-1)	6	2/2	1.837	0.828224	0/2	0	#DIV/0!	11	3/3	2.218	0/2	0	-0.381	0
both	P60981	Destrin (Actin-depolymerizing factor) (ADF)	10	2/2	1.202	0.830684	1/2	0.438	3.39535	16	3/3	1.447	2/2	0.129	-0.245	0.309
both	P25398	40S ribosomal protein S12	10	2/2	1.258	0.833113	1/2	2.652	1.93435	17	3/3	1.51	2/2	1.371	-0.252	1281
both	P59998	Actin-related protein 2/3 complex subunit 4 (Arp2/3 complex 20 kDa subunit) (p20-ARC)	5	2/2	0.528	0.835443	1/2	0.369	1.22591	10	3/3	0.632	2/2	0.301	-0.104	0.068
both	Q9P0M9	39S ribosomal protein L27, mitochondrial (L27mt)	2	1/2	0.259	0.835484	0/2	0	#DIV/0!	5	3/3	0.31	0/2	0	-0.051	0
both	P00568	Adenylate kinase isoenzyme 1 (AK 1) (ATP-AMP transphosphorylase 1) (Myokinase)	7	2/2	0.587	0.838571	0/2	0	#DIV/0!	11	3/3	0.7	0/2	0	-0.113	0
both	Q8IZ83	Aldehyde dehydrogenase family 16 member A1	2	1/2	0.078	0.83871	0/2	0	#DIV/0!	6	3/3	0.093	0/2	0	-0.015	0
both	Q9Y2Q5	Mitogen-activated protein-binding protein-interacting protein (Late endosomal/lysosomal Mp1-interacting protein) (Roadblock domain-containing protein 3) (Endosomal adaptor protein p14)	4	2/2	1.048	0.840417	0/2	0	#DIV/0!	8	3/3	1.247	0/2	0	-0.199	0
both	P78417	Glutathione S-transferase omega-1 (GSTO 1-1)	9	2/2	0.529	0.841017	0/2	0	#DIV/0!	11	3/3	0.629	0/2	0	-0.1	0
both	P36405	ADP-ribosylation factor-like protein 3	3	1/2	0.54	0.841121	0/2	0	#DIV/0!	8	3/3	0.642	0/2	0	-0.102	0
both	P05121	Plasminogen activator inhibitor 1 (PAI-1) (Endothelial plasminogen activator inhibitor)	5	2/2	0.26	0.841424	1/2	0.068	1	10	3/3	0.309	1/2	0.068	-0.049	0
both	P54577	Tyrosyl-tRNA synthetase, cytoplasmic (Tyrosyl--tRNA ligase) (TyrRS)	5	2/2	0.138	0.841463	0/2	0	0	11	3/3	0.164	1/2	0.037	-0.026	-0.037
both	P13929	Beta-enolase (2-phospho-D-glycerate hydro-lyase) (Muscle-specific enolase) (MSE) (Skeletal muscle enolase) (Enolase 3)	4	2/2	0.202	0.841667	1/2	0.047	0.489583	9	3/3	0.24	1/2	0.096	-0.038	-0.049
both	P63241	Eukaryotic translation initiation factor 5A-1 (eIF-5A-1) (Eukaryotic initiation factor 5A isoform 1) (eIF-5A) (eIF-4D) (Rev-binding factor)	12	2/2	3.787	0.843806	1/2	3.394	2.17704	22	3/3	4.488	2/2	1.559	-0.701	1835
both	P62753	40S ribosomal protein S6 (Phosphoprotein NP33)	10	2/2	0.2	0.843882	2/2	0.293	0.983221	17	3/3	0.237	2/2	0.298	-0.037	-0.005
both	P53999	Activated RNA polymerase II transcriptional coactivator p15 (SUB1 homolog) (Positive cofactor 4) (PC4) (p14)	7	2/2	0.302	0.845938	1/2	1.448	1.41268	12	3/3	0.357	2/2	1.025	-0.055	0.423
both	P39023	60S ribosomal protein L3 (HIV-1 TAR RNA-binding protein B) (TARBP-B)	6	2/2	0.077	0.846154	2/2	0.099	1.26923	9	3/3	0.091	2/2	0.078	-0.014	0.021
both	P63244	Guanine nucleotide-binding protein subunit beta-2-like 1 (Guanine nucleotide-binding protein subunit beta-like protein 12.3) (Receptor of activated protein kinase C 1) (RACK1) (Receptor for activated C kinase) (Cell proliferation-inducing gene 21 protein)	15	2/2	1.112	0.847561	2/2	0.839	0.63273	29	3/3	1.312	2/2	1.326	-0.2	-0.487
both	Q15084	Protein disulfide-isomerase A6 (Protein disulfide isomerase P5) (Thioredoxin domain-containing protein 7)	9	2/2	0.457	0.847866	2/2	0.21	1.42857	18	3/3	0.539	2/2	0.147	-0.082	0.063
both	P38117	Electron transfer flavoprotein subunit beta (Beta-ETF)	7	2/2	0.335	0.848101	0/2	0	#DIV/0!	11	3/3	0.395	0/2	0	-0.06	0
both	P62277	40S ribosomal protein S13	10	2/2	0.843	0.848943	1/2	1.346	1.37628	18	3/3	0.993	2/2	0.978	-0.15	0.368
both	O14773	Tripeptidyl-peptidase 1 (TPP-1) (Tripeptidyl-peptidase I) (TPP-I) (Tripeptidyl aminopeptidase) (Lysosomal pepstatin-insensitive protease) (LPIC) (Cell growth-inhibiting gene 1 protein)	3	2/2	0.169	0.849246	0/2	0	#DIV/0!	6	3/3	0.199	0/2	0	-0.03	0
both	Q562R1	Beta-actin-like protein 2 (Kappa-actin)	7	2/2	0.406	0.849372	1/2	0.225	2.08333	14	3/3	0.478	2/2	0.108	-0.072	0.117
both	P22314	Ubiquitin-like modifier-activating enzyme 1 (Ubiquitin-activating enzyme E1) (Protein A1S9)	23	2/2	0.533	0.85008	0/2	0	0	41	3/3	0.627	1/2	0.027	-0.094	-0.027
both	Q01518	Adenylyl cyclase-associated protein 1 (CAP 1)	11	2/2	0.432	0.850394	1/2	0.048	1	18	3/3	0.508	1/2	0.048	-0.076	0
both	P62847	40S ribosomal protein S24	5	2/2	0.365	0.850816	2/2	0.259	0.600928	10	3/3	0.429	2/2	0.431	-0.064	-0.172
both	P68036	Ubiquitin-conjugating enzyme E2 L3 (Ubiquitin-protein ligase L3) (Ubiquitin carrier protein L3) (UbcH7) (E2-F1) (L-UBC)	4	2/2	0.531	0.850962	0/2	0	#DIV/0!	9	3/3	0.624	0/2	0	-0.093	0
both	P09211	Glutathione S-transferase P (GST class-pi) (GSTP1-1)	11	2/2	1.805	0.853832	1/2	0.136	#DIV/0!	18	3/3	2.114	0/2	0	-0.309	0.136
both	Q71U36	Tubulin alpha-1A chain (Tubulin B-alpha-1) (Tubulin alpha-3 chain) (Alpha-tubulin 3)	26	2/2	2.703	0.854298	2/2	0.497	0.615099	50	3/3	3.164	1/2	0.808	-0.461	-0.311
both	Q16658	Fascin (Singed-like protein) (55 kDa actin-bundling protein) (p55)	6	2/2	0.207	0.855372	0/2	0	#DIV/0!	12	3/3	0.242	0/2	0	-0.035	0
both	Q15181	Inorganic pyrophosphatase (Pyrophosphate phospho-hydrolase) (PPase)	9	2/2	0.454	0.856604	0/2	0	#DIV/0!	14	3/3	0.53	0/2	0	-0.076	0
both	P49755	Transmembrane emp24 domain-containing protein 10 (21 kDa transmembrane-trafficking protein) (Transmembrane protein Tmp21) (Tmp-21-I) (p24delta) (S31III125) (S31I125)	3	2/2	0.217	0.861111	0/2	0	#DIV/0!	5	3/3	0.252	0/2	0	-0.035	0
both	P06733	Alpha-enolase (2-phospho-D-glycerate hydro-lyase) (Non-neural enolase) (NNE) (Enolase 1) (Phosphopyruvate hydratase) (C-myc promoter-binding protein) (MBP-1) (MPB-1) (Plasminogen-binding protein)	25	2/2	1.601	0.861679	1/2	0.139	1.18803	49	3/3	1.858	2/2	0.117	-0.257	0.022
both	P22392	Nucleoside diphosphate kinase B (NDP kinase B) (nm23-H2) (C-myc purine-binding transcription factor PUF)	11	2/2	2.266	0.861925	1/2	0.292	1	21	3/3	2.629	1/2	0.292	-0.363	0
both	O75348	V-type proton ATPase subunit G 1 (V-ATPase subunit G 1) (Vacuolar proton pump subunit G 1) (V-ATPase 13 kDa subunit 1) (Vacuolar proton pump subunit M16)	3	2/2	0.302	0.862857	0/2	0	0	7	3/3	0.35	1/2	0.136	-0.048	-0.136
both	Q04760	Lactoylglutathione lyase (Methylglyoxalase) (Aldoketomutase) (Glyoxalase I) (Glx I) (Ketone-aldehyde mutase) (S-D-lactoylglutathione methylglyoxal lyase)	10	2/2	0.912	0.865275	0/2	0	#DIV/0!	11	3/3	1.054	0/2	0	-0.142	0
both	O94979	Protein transport protein Sec31A (SEC31-related protein A) (SEC31-like 1) (ABP125) (ABP130) (Web1-like protein)	12	2/2	0.198	0.868421	0/2	0	#DIV/0!	19	3/3	0.228	0/2	0	-0.03	0
both	O75131	Copine-3 (Copine III)	5	2/2	0.163	0.871658	0/2	0	#DIV/0!	8	3/3	0.187	0/2	0	-0.024	0
both	P10768	S-formylglutathione hydrolase (FGH) (Esterase D)	6	2/2	0.448	0.873294	0/2	0	#DIV/0!	12	3/3	0.513	0/2	0	-0.065	0
both	P48444	Coatomer subunit delta (Delta-coat protein) (Delta-COP)	3	1/2	0.131	0.873333	2/2	0.042	1	8	3/3	0.15	1/2	0.042	-0.019	0
both	Q96BM9	ADP-ribosylation factor-like protein 8A (ADP-ribosylation factor-like protein 10B) (Novel small G protein indispensable for equal chromosome segregation 2)	2	2/2	0.181	0.874396	0/2	0	#DIV/0!	4	3/3	0.207	0/2	0	-0.026	0
both	P61019	Ras-related protein Rab-2A	8	2/2	1.145	0.877395	1/2	0.122	#DIV/0!	13	3/3	1.305	0/2	0	-0.16	0.122
both	P20073	Annexin A7 (Annexin-7) (Annexin VII) (Synexin)	2	2/2	0.101	0.878261	0/2	0	#DIV/0!	4	3/3	0.115	0/2	0	-0.014	0
both	P62244	40S ribosomal protein S15a	10	2/2	1.468	0.878516	1/2	1.448	1.28711	19	3/3	1.671	2/2	1.125	-0.203	0.323
both	P17931	Galectin-3 (Galactose-specific lectin 3) (Mac-2 antigen) (IgE-binding protein) (35 kDa lectin) (Carbohydrate-binding protein 35) (CBP 35) (Laminin-binding protein) (Lectin L-29) (L-31) (Galactoside-binding protein) (GALBP)	5	2/2	0.925	0.879278	1/2	0.194	#DIV/0!	8	3/3	1.052	0/2	0	-0.127	0.194
both	P55786	Puromycin-sensitive aminopeptidase (PSA)	8	2/2	0.135	0.882353	0/2	0	#DIV/0!	13	3/3	0.153	0/2	0	-0.018	0
both	Q14696	LDLR chaperone MESD (Mesoderm development protein) (Mesoderm development candidate 2) (Renal carcinoma antigen NY-REN-61)	2	2/2	0.123	0.884892	0/2	0	#DIV/0!	4	3/3	0.139	0/2	0	-0.016	0
both	P68363	Tubulin alpha-1B chain (Tubulin alpha-ubiquitous chain) (Alpha-tubulin ubiquitous) (Tubulin K-alpha-1)	27	2/2	2.766	0.885687	2/2	0.487	0.602723	49	3/3	3.123	1/2	0.808	-0.357	-0.321
both	Q13418	Integrin-linked protein kinase (ILK-1) (ILK-2) (59 kDa serine/threonine-protein kinase) (p59ILK)	5	2/2	0.07	0.886076	1/2	0.145	3.15217	5	3/3	0.079	1/2	0.046	-0.009	0.099
both	Q86Y39	NADH dehydrogenase [ubiquinone] 1 alpha subcomplex subunit 11 (NADH-ubiquinone oxidoreductase subunit B14.7) (Complex I-B14.7) (CI-B14.7)	3	2/2	0.422	0.886555	1/2	0.585	#DIV/0!	3	3/3	0.476	0/2	0	-0.054	0.585
both	P62861	40S ribosomal protein S30	2	2/2	0.376	0.886792	1/2	0.52	1	4	3/3	0.424	2/2	0.52	-0.048	0
both	P39687	Acidic leucine-rich nuclear phosphoprotein 32 family member A (Potent heat-stable protein phosphatase 2A inhibitor I1PP2A) (Acidic nuclear phosphoprotein pp32) (Leucine-rich acidic nuclear protein) (Lanp) (Putative HLA-DR-associated protein I) (PHAPI) (Ma	5	2/2	0.376	0.886792	1/2	0.11	1	8	3/3	0.424	2/2	0.11	-0.048	0
both	P62304	Small nuclear ribonucleoprotein E (snRNP-E)	4	2/2	0.309	0.887931	1/2	1.031	0.969897	9	3/3	0.348	2/2	1.063	-0.039	-0.032
both	O43678	NADH dehydrogenase [ubiquinone] 1 alpha subcomplex subunit 2 (NADH-ubiquinone oxidoreductase B8 subunit) (Complex I-B8) (CI-B8)	2	2/2	0.309	0.887931	1/2	0.194	#DIV/0!	4	3/3	0.348	0/2	0	-0.039	0.194
both	Q9Y224	UPF0568 protein C14orf166	11	2/2	0.236	0.890566	2/2	0.579	1.3753	15	3/3	0.265	2/2	0.421	-0.029	0.158
both	P30154	Serine/threonine-protein phosphatase 2A 65 kDa regulatory subunit A beta isoform (PP2A, subunit A, PR65-beta isoform) (PP2A, subunit A, R1-beta isoform)	6	2/2	0.212	0.890756	0/2	0	0	11	3/3	0.238	1/2	0.044	-0.026	-0.044
both	P54920	Alpha-soluble NSF attachment protein (SNAP-alpha) (N-ethylmaleimide-sensitive factor attachment protein alpha)	5	2/2	0.263	0.891525	1/2	0.08	#DIV/0!	9	3/3	0.295	0/2	0	-0.032	0.08
both	P61769	Beta-2-microglobulin	3	2/2	0.263	0.891525	0/2	0	#DIV/0!	3	3/3	0.295	0/2	0	-0.032	0
both	Q13200	26S proteasome non-ATPase regulatory subunit 2 (26S proteasome regulatory subunit RPN1) (26S proteasome regulatory subunit S2) (26S proteasome subunit p97) (Tumor necrosis factor type 1 receptor-associated protein 2) (55.11 protein)	8	2/2	0.14	0.89172	1/2	0.03	#DIV/0!	12	3/3	0.157	0/2	0	-0.017	0.03
both	O94903	Proline synthetase co-transcribed bacterial homolog protein	3	2/2	0.132	0.891892	0/2	0	#DIV/0!	5	3/3	0.148	0/2	0	-0.016	0
both	P59190	Ras-related protein Rab-15	2	2/2	0.149	0.892216	1/2	0.202	2.10417	3	3/3	0.167	1/2	0.096	-0.018	0.106
both	O96000	NADH dehydrogenase [ubiquinone] 1 beta subcomplex subunit 10 (NADH-ubiquinone oxidoreductase PDSW subunit) (Complex I-PDSW) (CI-PDSW)	2	2/2	0.149	0.892216	1/2	0.202	2.10417	3	3/3	0.167	1/2	0.096	-0.018	0.106
both	Q7L1Q6	Basic leucine zipper and W2 domain-containing protein 1 (Protein Orf)	2	2/2	0.075	0.892857	0/2	0	#DIV/0!	3	3/3	0.084	0/2	0	-0.009	0
both	P27797	Calreticulin (CRP55) (Calregulin) (HACBP) (ERp60) (grp60)	8	2/2	0.378	0.893617	1/2	0.059	#DIV/0!	14	3/3	0.423	0/2	0	-0.045	0.059
both	P11802	Cell division protein kinase 4 (Cyclin-dependent kinase 4) (PSK-J3)	10	2/2	0.765	0.893692	1/2	0.083	1	18	3/3	0.856	1/2	0.083	-0.091	0
both	Q9Y680	FK506-binding protein 7 (Peptidyl-prolyl cis-trans isomerase) (PPIase) (FKBP-23)	2	2/2	0.127	0.894366	0/2	0	#DIV/0!	4	3/3	0.142	0/2	0	-0.015	0
both	O00506	Serine/threonine-protein kinase 25 (Sterile 20/oxidant stress-response kinase 1) (Ste20/oxidant stress response kinase 1) (Ste20-like kinase)	3	2/2	0.078	0.896552	0/2	0	#DIV/0!	3	3/3	0.087	0/2	0	-0.009	0
both	Q14103	Heterogeneous nuclear ribonucleoprotein D0 (hnRNP D0) (AU-rich element RNA-binding protein 1)	8	2/2	0.096	0.897196	2/2	0.343	0.942308	12	3/3	0.107	2/2	0.364	-0.011	-0.021
both	P52306	Rap1 GTPase-GDP dissociation stimulator 1 (SMG GDS protein) (SMG P21 stimulatory GDP/GTP exchange protein) (Exchange factor smgGDS)	4	2/2	0.132	0.897959	0/2	0	#DIV/0!	8	3/3	0.147	0/2	0	-0.015	0
both	P55957	BH3-interacting domain death agonist (p22 BID) (BID)	3	2/2	0.317	0.900568	0/2	0	#DIV/0!	6	3/3	0.352	0/2	0	-0.035	0
both	Q9Y295	Developmentally-regulated GTP-binding protein 1 (DRG-1) (Neural precursor cell expressed developmentally down-regulated protein 3) (NEDD-3)	5	2/2	0.082	0.901099	2/2	0.112	0.658824	6	3/3	0.091	1/2	0.17	-0.009	-0.058
both	P63104	14-3-3 protein zeta/delta (Protein kinase C inhibitor protein 1) (KCIP-1)	14	2/2	1.096	0.901316	1/2	0.28	0.488656	22	3/3	1.216	2/2	0.573	-0.12	-0.293
both	O75347	Tubulin-specific chaperone A (Tubulin-folding cofactor A) (CFA) (TCP1-chaperonin cofactor A)	4	2/2	0.551	0.903279	0/2	0	#DIV/0!	9	3/3	0.61	0/2	0	-0.059	0
both	P49588	Alanyl-tRNA synthetase, cytoplasmic (Alanine--tRNA ligase) (AlaRS) (Renal carcinoma antigen NY-REN-42)	15	2/2	0.263	0.90378	0/2	0	#DIV/0!	25	3/3	0.291	0/2	0	-0.028	0
both	P22307	Non-specific lipid-transfer protein (Propanoyl-CoA C-acyltransferase) (NSL-TP) (Sterol carrier protein 2) (SCP-2) (Sterol carrier protein X) (SCP-X) (SCP-chi) (SCPX)	8	2/2	0.327	0.910864	0/2	0	#DIV/0!	14	3/3	0.359	0/2	0	-0.032	0
both	P15531	Nucleoside diphosphate kinase A (NDP kinase A) (Tumor metastatic process-associated protein) (Metastasis inhibition factor nm23) (nm23-H1) (Granzyme A-activated DNase) (GAAD)	12	2/2	3.411	0.911058	1/2	0.359	1	20	3/3	3.744	1/2	0.359	-0.333	0
both	Q02809	Procollagen-lysine,2-oxoglutarate 5-dioxygenase 1 (Lysyl hydroxylase 1) (LH1)	7	2/2	0.103	0.911504	2/2	0.192	0.657534	15	3/3	0.113	1/2	0.292	-0.01	-0.1
both	P06744	Glucose-6-phosphate isomerase (GPI) (Phosphoglucose isomerase) (PGI) (Phosphohexose isomerase) (PHI) (Autocrine motility factor) (AMF) (Neuroleukin) (NLK) (Sperm antigen 36) (SA-36)	8	2/2	0.275	0.913621	0/2	0	#DIV/0!	16	3/3	0.301	0/2	0	-0.026	0
both	P62879	Guanine nucleotide-binding protein G(I)/G(S)/G(T) subunit beta-2 (Transducin beta chain 2) (G protein subunit beta-2)	4	2/2	0.205	0.915179	0/2	0	#DIV/0!	7	3/3	0.224	0/2	0	-0.019	0
both	P53618	Coatomer subunit beta (Beta-coat protein) (Beta-COP)	10	2/2	0.109	0.915966	2/2	0.096	0.880734	13	3/3	0.119	1/2	0.109	-0.01	-0.013
both	P23526	Adenosylhomocysteinase (AdoHcyase) (S-adenosyl-L-homocysteine hydrolase)	6	2/2	0.343	0.917112	0/2	0	#DIV/0!	12	3/3	0.374	0/2	0	-0.031	0
both	Q9BZQ8	Protein Niban (Protein FAM129A) (Cell growth-inhibiting gene 39 protein)	4	2/2	0.079	0.918605	0/2	0	#DIV/0!	7	3/3	0.086	0/2	0	-0.007	0
both	P48643	T-complex protein 1 subunit epsilon (TCP-1-epsilon) (CCT-epsilon)	14	2/2	0.384	0.91866	1/2	0.038	0.487179	23	3/3	0.418	1/2	0.078	-0.034	-0.04
both	O00571	ATP-dependent RNA helicase DDX3X (DEAD box protein 3, X-chromosomal) (Helicase-like protein 2) (HLP2) (DEAD box, X isoform)	15	2/2	0.127	0.92029	2/2	0.305	1.00329	16	3/3	0.138	1/2	0.304	-0.011	0.001
both	Q9UHA4	Mitogen-activated protein kinase scaffold protein 1 (Mitogen-activated protein kinase kinase 1-interacting protein 1) (MEK-binding partner 1) (Mp1)	3	2/2	0.697	0.921958	0/2	0	#DIV/0!	6	3/3	0.756	0/2	0	-0.059	0
both	P52758	Ribonuclease UK114 (14.5 kDa translational inhibitor protein) (p14.5) (UK114 antigen homolog)	3	2/2	0.563	0.924466	0/2	0	#DIV/0!	6	3/3	0.609	0/2	0	-0.046	0
both	P09525	Annexin A4 (Annexin-4) (Annexin IV) (Lipocortin IV) (Endonexin I) (Chromobindin-4) (Protein II) (P32.5) (Placental anticoagulant protein II) (PAP-II) (PP4-X) (35-beta calcimedin) (Carbohydrate-binding protein p33/p41)	7	2/2	0.336	0.92562	0/2	0	#DIV/0!	12	3/3	0.363	0/2	0	-0.027	0
both	Q70UQ0	Inhibitor of nuclear factor kappa-B kinase-interacting protein (I kappa-B kinase interacting protein)	7	2/2	0.128	0.927536	2/2	0.128	0.699454	10	3/3	0.138	2/2	0.183	-0.01	-0.055
both	P07195	L-lactate dehydrogenase B chain (LDH-B) (LDH heart subunit) (LDH-H) (Renal carcinoma antigen NY-REN-46)	18	2/2	1.275	0.927948	1/2	0.145	#DIV/0!	28	3/3	1.374	0/2	0	-0.099	0.145
both	Q13561	Dynactin subunit 2 (Dynactin complex 50 kDa subunit) (DCTN-50) (50 kDa dynein-associated polypeptide) (p50 dynamitin)	5	2/2	0.155	0.928144	2/2	0.088	#DIV/0!	8	3/3	0.167	0/2	0	-0.012	0.088
both	P62910	60S ribosomal protein L32	7	2/2	0.401	0.928241	1/2	0.778	1.0457	15	3/3	0.432	2/2	0.744	-0.031	0.034
both	P04083	Annexin A1 (Annexin-1) (Annexin I) (Lipocortin I) (Calpactin II) (Chromobindin-9) (p35) (Phospholipase A2 inhibitory protein)	21	2/2	1.448	0.928801	1/2	0.054	0.482143	35	3/3	1.559	2/2	0.112	-0.111	-0.058
both	P07602	Proactivator polypeptide	10	2/2	0.645	0.929395	0/2	0	#DIV/0!	23	3/3	0.694	0/2	0	-0.049	0
both	P22061	Protein-L-isoaspartate(D-aspartate) O-methyltransferase (PIMT) (Protein-beta-aspartate methyltransferase) (Protein L-isoaspartyl/D-aspartyl methyltransferase) (L-isoaspartyl protein carboxyl methyltransferase)	4	2/2	0.336	0.930748	0/2	0	#DIV/0!	7	3/3	0.361	0/2	0	-0.025	0
both	P42704	Leucine-rich PPR motif-containing protein, mitochondrial (130 kDa leucine-rich protein) (LRP 130) (GP130)	21	2/2	0.218	0.931624	1/2	0.031	2.06667	32	3/3	0.234	1/2	0.015	-0.016	0.016
both	P36578	60S ribosomal protein L4 (L1)	13	2/2	0.179	0.932292	2/2	0.252	0.972973	15	3/3	0.192	1/2	0.259	-0.013	-0.007
both	P40429	60S ribosomal protein L13a (23 kDa highly basic protein)	3	2/2	0.179	0.932292	1/2	0.141	0.638009	8	3/3	0.192	2/2	0.221	-0.013	-0.08
both	Q9BQE3	Tubulin alpha-1C chain (Tubulin alpha-6 chain) (Alpha-tubulin 6)	24	2/2	2.467	0.934824	2/2	0.497	0.615099	46	3/3	2.639	1/2	0.808	-0.172	-0.311
both	P31930	Cytochrome b-c1 complex subunit 1, mitochondrial (Ubiquinol-cytochrome-c reductase complex core protein 1) (Core protein I) (Complex III subunit 1)	5	2/2	0.216	0.93913	1/2	0.056	#DIV/0!	8	3/3	0.23	0/2	0	-0.014	0.056
both	P49720	Proteasome subunit beta type-3 (Proteasome theta chain) (Proteasome chain 13) (Proteasome component C10-II)	6	2/2	0.636	0.939439	2/2	0.202	1	10	3/3	0.677	2/2	0.202	-0.041	0
both	O94808	Glucosamine--fructose-6-phosphate aminotransferase [isomerizing] 2 (Glutamine:fructose 6 phosphate amidotransferase 2) (GFAT 2) (D-fructose-6-phosphate amidotransferase 2) (Hexosephosphate aminotransferase 2)	3	2/2	0.078	0.939759	0/2	0	#DIV/0!	6	3/3	0.083	0/2	0	-0.005	0
both	P23919	Thymidylate kinase (dTMP kinase)	7	2/2	0.394	0.940334	0/2	0	#DIV/0!	10	3/3	0.419	0/2	0	-0.025	0
both	Q96EK6	Glucosamine 6-phosphate N-acetyltransferase (Phosphoglucosamine transacetylase) (Phosphoglucosamine acetylase)	7	2/2	0.604	0.94081	2/2	0.467	0.839928	11	3/3	0.642	2/2	0.556	-0.038	-0.089
both	Q15843	NEDD8 (Ubiquitin-like protein Nedd8) (Neddylin) (Neural precursor cell expressed developmentally down-regulated protein 8) (NEDD-8)	4	2/2	0.784	0.941176	1/2	0.179	#DIV/0!	8	3/3	0.833	0/2	0	-0.049	0.179
both	P22234	Multifunctional protein ADE2	8	2/2	0.371	0.94402	1/2	0.054	1	15	3/3	0.393	1/2	0.054	-0.022	0
both	Q9NZL9	Methionine adenosyltransferase 2 subunit beta (Methionine adenosyltransferase II beta) (MAT II beta) (Methionine adenosyltransferase 2 beta subunit) (DTDP-4-keto-6-deoxy-D-glucose 4-reductase)	5	2/2	0.204	0.944444	0/2	0	#DIV/0!	7	3/3	0.216	0/2	0	-0.012	0
both	P60866	40S ribosomal protein S20	6	2/2	0.444	0.944681	1/2	0.688	1.82979	9	3/3	0.47	2/2	0.376	-0.026	0.312
both	P20290	Transcription factor BTF3 (RNA polymerase B transcription factor 3)	6	2/2	0.421	0.946067	1/2	0.35	1.57658	7	3/3	0.445	1/2	0.222	-0.024	0.128
both	Q9NQ88	Probable fructose-2,6-bisphosphatase TIGAR (TP53-induced glycolysis and apoptosis regulator)	4	2/2	0.212	0.946429	0/2	0	#DIV/0!	6	3/3	0.224	0/2	0	-0.012	0
both	O00410	Importin-5 (Imp5) (Importin subunit beta-3) (Karyopherin beta-3) (Ran-binding protein 5) (RanBP5)	14	2/2	0.301	0.946541	1/2	0.029	1	23	3/3	0.318	1/2	0.029	-0.017	0
both	P18621	60S ribosomal protein L17 (60S ribosomal protein L23) (PD-1)	6	2/2	0.414	0.947368	1/2	0.585	1.20619	15	3/3	0.437	2/2	0.485	-0.023	0.1
both	P55072	Transitional endoplasmic reticulum ATPase (TER ATPase) (15S Mg(2+)-ATPase p97 subunit) (Valosin-containing protein) (VCP)	30	2/2	0.803	0.950296	2/2	0.276	1.75796	47	3/3	0.845	1/2	0.157	-0.042	0.119
both	Q9NVJ2	ADP-ribosylation factor-like protein 8B (ADP-ribosylation factor-like protein 10C) (Novel small G protein indispensable for equal chromosome segregation 1)	4	2/2	0.369	0.960938	0/2	0	#DIV/0!	7	3/3	0.384	0/2	0	-0.015	0
both	P61604	10 kDa heat shock protein, mitochondrial (Hsp10) (10 kDa chaperonin) (CPN10) (Early-pregnancy factor) (EPF)	10	2/2	2.577	0.968069	1/2	0.166	0.462396	18	3/3	2.662	2/2	0.359	-0.085	-0.193
both	P41250	Glycyl-tRNA synthetase (Glycine--tRNA ligase) (GlyRS)	14	2/2	0.341	0.96875	0/2	0	#DIV/0!	23	3/3	0.352	0/2	0	-0.011	0
both	Q9UNM6	26S proteasome non-ATPase regulatory subunit 13 (26S proteasome regulatory subunit S11) (26S proteasome regulatory subunit p40.5)	7	2/2	0.257	0.969811	1/2	0.468	7.09091	9	3/3	0.265	1/2	0.066	-0.008	0.402
both	P31946	14-3-3 protein beta/alpha (Protein kinase C inhibitor protein 1) (KCIP-1) (Protein 1054)	9	2/2	0.584	0.9701	1/2	0.179	0.781659	13	3/3	0.602	2/2	0.229	-0.018	-0.05
both	P31150	Rab GDP dissociation inhibitor alpha (Rab GDI alpha) (Guanosine diphosphate dissociation inhibitor 1) (GDI-1) (Oligophrenin-2) (Protein XAP-4)	7	2/2	0.309	0.971698	1/2	0.061	1	10	3/3	0.318	1/2	0.061	-0.009	0
both	O75368	SH3 domain-binding glutamic acid-rich-like protein	5	2/2	1.31	0.974702	0/2	0	#DIV/0!	9	3/3	1.344	0/2	0	-0.034	0
both	Q9BPX5	Actin-related protein 2/3 complex subunit 5-like protein (Arp2/3 complex 16 kDa subunit 2) (ARC16-2)	2	1/2	0.274	0.975089	1/2	0.129	1	4	3/3	0.281	1/2	0.129	-0.007	0
both	O00505	Importin subunit alpha-3 (Karyopherin subunit alpha-3) (SRP1-gamma) (Importin alpha Q2) (Qip2)	6	2/2	0.212	0.976959	1/2	0.292	1.37736	11	3/3	0.217	1/2	0.212	-0.005	0.08
both	P37802	Transgelin-2 (SM22-alpha homolog)	16	2/2	3.411	0.978766	1/2	0.122	1	25	3/3	3.485	1/2	0.122	-0.074	0
both	Q9P0J0	NADH dehydrogenase [ubiquinone] 1 alpha subcomplex subunit 13 (NADH-ubiquinone oxidoreductase B16.6 subunit) (Complex I-B16.6) (CI-B16.6) (Gene associated with retinoic-interferon-induced mortality 19 protein) (GRIM-19) (Cell death regulatory protein GRIM	5	1/2	0.585	0.979899	1/2	0.848	2.36212	8	3/3	0.597	2/2	0.359	-0.012	0.489
both	P02545	Lamin-A/C (70 kDa lamin) (Renal carcinoma antigen NY-REN-32)	14	1/2	0.053	0.981481	2/2	0.279	1.33493	17	3/3	0.054	2/2	0.209	-0.001	0.07
both	Q9Y316	Protein MEMO1 (Mediator of ErbB2-driven cell motility 1) (Protein memo) (Hepatitis C virus NS5A-transactivated protein 7) (HCV NS5A-transactivated protein 7) (C21orf19-like protein)	2	1/2	0.194	0.984772	0/2	0	#DIV/0!	6	3/3	0.197	0/2	0	-0.003	0
both	Q9NRX2	39S ribosomal protein L17, mitochondrial (L17mt) (LYST-interacting protein 2)	2	1/2	0.194	0.984772	0/2	0	#DIV/0!	5	3/3	0.197	0/2	0	-0.003	0
both	P62854	40S ribosomal protein S26	4	2/2	0.389	0.98481	2/2	0.333	0.708511	8	3/3	0.395	2/2	0.47	-0.006	-0.137
both	P99999	Cytochrome c	9	2/2	1.154	0.985482	1/2	1.512	2.58462	14	3/3	1.171	2/2	0.585	-0.017	0.927
both	P07951	Tropomyosin beta chain (Tropomyosin-2) (Beta-tropomyosin)	12	2/2	0.621	0.985714	1/2	0.162	1.18248	22	3/3	0.63	2/2	0.137	-0.009	0.025
both	P50454	Serpin H1 (Collagen-binding protein) (Colligin) (47 kDa heat shock protein) (Rheumatoid arthritis-related antigen RA-A47) (Arsenic-transactivated protein 3) (AsTP3) (Cell proliferation-inducing gene 14 protein)	17	2/2	0.702	0.985955	2/2	0.392	1.14956	27	3/3	0.712	2/2	0.341	-0.01	0.051
both	Q13509	Tubulin beta-3 chain (Tubulin beta-III) (Tubulin beta-4)	20	2/2	2.148	0.987132	2/2	0.647	0.710209	36	3/3	2.176	1/2	0.911	-0.028	-0.264
both	P00367	Glutamate dehydrogenase 1, mitochondrial (GDH)	14	1/2	0.08	0.987654	2/2	0.439	0.678516	15	3/3	0.081	1/2	0.647	-0.001	-0.208
both	P19105	Myosin regulatory light chain 12A (Myosin regulatory light chain MRLC3) (Myosin regulatory light chain 2, nonsarcomeric) (Myosin RLC) (MLC-2B)	11	2/2	1.567	0.98802	1/2	0.413	1.16997	18	3/3	1.586	2/2	0.353	-0.019	0.06
both	P15170	Eukaryotic peptide chain release factor GTP-binding subunit ERF3A (Eukaryotic peptide chain release factor subunit 3a) (G1 to S phase transition protein 1 homolog)	2	1/2	0.089	0.988889	0/2	0	#DIV/0!	5	3/3	0.09	0/2	0	-0.001	0
both	P08133	Annexin A6 (Annexin-6) (Annexin VI) (Lipocortin VI) (p68) (p70) (Protein III) (Chromobindin-20) (67 kDa calelectrin) (Calphobindin-II) (CPB-II)	25	2/2	0.644	0.989247	0/2	0	#DIV/0!	35	3/3	0.651	0/2	0	-0.007	0
both	P62495	Eukaryotic peptide chain release factor subunit 1 (Eukaryotic release factor 1) (TB3-1) (Protein Cl1)	3	2/2	0.101	0.990196	2/2	0.075	1.53061	5	3/3	0.102	1/2	0.049	-0.001	0.026
both	Q96I99	Succinyl-CoA ligase [GDP-forming] subunit beta, mitochondrial (GTP-specific succinyl-CoA synthetase subunit beta) (Succinyl-CoA synthetase beta-G chain) (SCS-betaG)	2	1/2	0.113	0.991228	0/2	0	#DIV/0!	4	3/3	0.114	0/2	0	-0.001	0
both	Q6DD88	Atlastin-3	2	1/2	0.113	0.991228	0/2	0	#DIV/0!	5	3/3	0.114	0/2	0	-0.001	0
both	P06865	Beta-hexosaminidase subunit alpha (N-acetyl-beta-glucosaminidase subunit alpha) (Beta-N-acetylhexosaminidase subunit alpha) (Hexosaminidase subunit A)	3	2/2	0.122	0.99187	0/2	0	#DIV/0!	4	3/3	0.123	0/2	0	-0.001	0
both	P62851	40S ribosomal protein S25	5	1/2	0.407	0.992683	1/2	0.532	0.837795	13	3/3	0.41	2/2	0.635	-0.003	-0.103
both	P09622	Dihydrolipoyl dehydrogenase, mitochondrial (Dihydrolipoamide dehydrogenase) (Glycine cleavage system L protein)	5	2/2	0.142	0.993007	0/2	0	#DIV/0!	7	3/3	0.143	0/2	0	-0.001	0
both	P29692	Elongation factor 1-delta (EF-1-delta) (Antigen NY-CO-4)	6	2/2	0.375	0.994695	1/2	0.359	1	11	3/3	0.377	2/2	0.359	-0.002	0
both	Q15369	Transcription elongation factor B polypeptide 1 (RNA polymerase II transcription factor SIII subunit C) (SIII p15) (Elongin 15 kDa subunit) (Elongin-C) (EloC)	5	2/2	1.037	0.997115	0/2	0	#DIV/0!	7	3/3	1.04	0/2	0	-0.003	0
both	Q9ULC4	Malignant T cell amplified sequence 1 (MCT-1) (Multiple copies T-cell malignancies)	5	2/2	0.551	1	1/2	0.389	1.58776	10	3/3	0.551	1/2	0.245	0	0.144
both	P05386	60S acidic ribosomal protein P1	2	2/2	0.468	1	1/2	1.154	2.46581	2	3/3	0.468	2/2	0.468	0	0.686
both	O43504	Hepatitis B virus X-interacting protein (HBX-interacting protein)	1	2/2	0.468	1	0/2	0	#DIV/0!	2	3/3	0.468	0/2	0	0	0
both	P56134	ATP synthase subunit f, mitochondrial	2	2/2	0.425	1	0/2	0	#DIV/0!	4	3/3	0.425	0/2	0	0	0
both	P60953	Cell division control protein 42 homolog (G25K GTP-binding protein)	3	2/2	0.274	1	0/2	0	#DIV/0!	4	3/3	0.274	0/2	0	0	0
both	Q9Y5L4	Mitochondrial import inner membrane translocase subunit Tim13	1	2/2	0.212	1	1/2	0.212	1	2	3/3	0.212	1/2	0.212	0	0
both	P20962	Parathymosin	1	1/2	0.212	1	0/2	0	#DIV/0!	2	3/3	0.212	0/2	0	0	0
both	O00231	26S proteasome non-ATPase regulatory subunit 11 (26S proteasome regulatory subunit S9) (26S proteasome regulatory subunit p44.5)	7	2/2	0.207	1	1/2	0.151	3.14583	11	3/3	0.207	1/2	0.048	0	0.103
both	P36639	7,8-dihydro-8-oxoguanine triphosphatase (8-oxo-dGTPase) (Nucleoside diphosphate-linked moiety X motif 1) (Nudix motif 1)	2	2/2	0.166	1	0/2	0	#DIV/0!	3	3/3	0.166	0/2	0	0	0
both	Q96K17	Transcription factor BTF3 homolog 4 (Basic transcription factor 3-like 4)	1	2/2	0.166	1	0/2	0	#DIV/0!	3	3/3	0.166	0/2	0	0	0
both	P61513	60S ribosomal protein L37a	4	2/2	0.155	1	1/2	0.778	1.44074	4	3/3	0.155	1/2	0.54	0	0.238
both	Q9H2H8	Peptidyl-prolyl cis-trans isomerase-like 3 (PPIase) (Cyclophilin-like protein PPIL3) (Cyclophilin J) (CyPJ)	1	1/2	0.155	1	0/2	0	#DIV/0!	2	3/3	0.155	0/2	0	0	0
both	Q8N5K1	CDGSH iron sulfur domain-containing protein 2 (Endoplasmic reticulum intermembrane small protein) (MitoNEET-related 1 protein) (Miner1)	1	2/2	0.145	1	0/2	0	#DIV/0!	3	3/3	0.145	0/2	0	0	0
both	Q969T9	WW domain-binding protein 2 (WBP-2)	1	1/2	0.145	1	0/2	0	#DIV/0!	2	3/3	0.145	0/2	0	0	0
both	Q8IY31	Intraflagellar transport protein 20 homolog (hIFT20)	1	2/2	0.129	1	0/2	0	#DIV/0!	2	3/3	0.129	0/2	0	0	0
both	Q9GZN8	UPF0687 protein C20orf27	1	1/2	0.122	1	0/2	0	#DIV/0!	2	3/3	0.122	0/2	0	0	0
both	Q9BVC6	Transmembrane protein 109 (Mitsugumin-23) (Mg23)	1	2/2	0.11	1	0/2	0	0	2	3/3	0.11	2/2	0.11	0	-0.11
both	Q9GZS3	WD repeat-containing protein 61 (Meiotic recombination REC14 protein homolog)	1	1/2	0.105	1	1/2	0.105	#DIV/0!	2	3/3	0.105	0/2	0	0	0.105
both	P41227	N-terminal acetyltransferase complex ARD1 subunit homolog A	2	2/2	0.101	1	0/2	0	#DIV/0!	2	3/3	0.101	0/2	0	0	0
both	P30566	Adenylosuccinate lyase (ASL) (Adenylosuccinase) (ASase)	2	1/2	0.093	1	0/2	0	#DIV/0!	5	3/3	0.093	0/2	0	0	0
both	Q86X76	Nitrilase homolog 1	1	1/2	0.093	1	0/2	0	#DIV/0!	2	3/3	0.093	0/2	0	0	0
both	Q96DG6	Carboxymethylenebutenolidase homolog	1	1/2	0.093	1	0/2	0	#DIV/0!	3	3/3	0.093	0/2	0	0	0
both	P05937	Calbindin (Vitamin D-dependent calcium-binding protein, avian-type) (Calbindin D28) (D-28K)	1	2/2	0.086	1	0/2	0	#DIV/0!	2	3/3	0.086	0/2	0	0	0
both	Q9BRF8	Calcineurin-like phosphoesterase domain-containing protein 1 (Complete S-transactivated protein 1)	2	2/2	0.083	1	0/2	0	#DIV/0!	2	3/3	0.083	0/2	0	0	0
both	Q9Y394	Dehydrogenase/reductase SDR family member 7 (Retinal short-chain dehydrogenase/reductase 4) (retSDR4)	1	1/2	0.077	1	0/2	0	#DIV/0!	2	3/3	0.077	0/2	0	0	0
both	O75822	Eukaryotic translation initiation factor 3 subunit J (eIF3j) (Eukaryotic translation initiation factor 3 subunit 1) (eIF-3-alpha) (eIF3 p35)	1	2/2	0.075	1	0/2	0	0	2	3/3	0.075	1/2	0.075	0	-0.075
both	P42574	Caspase-3 (CASP-3) (Apopain) (Cysteine protease CPP32) (CPP-32) (Yama protein) (SREBP cleavage activity 1) (SCA-1)	1	1/2	0.075	1	0/2	0	#DIV/0!	2	3/3	0.075	0/2	0	0	0
both	P43897	Elongation factor Ts, mitochondrial (EF-TsMt)	1	1/2	0.072	1	0/2	0	#DIV/0!	3	3/3	0.072	0/2	0	0	0
both	O76003	Glutaredoxin-3 (Thioredoxin-like protein 2) (PKC-interacting cousin of thioredoxin) (PKC-theta-interacting protein) (PKCq-interacting protein)	1	2/2	0.064	1	0/2	0	#DIV/0!	3	3/3	0.064	0/2	0	0	0
both	Q15435	Protein phosphatase 1 regulatory subunit 7 (Protein phosphatase 1 regulatory subunit 22)	1	2/2	0.062	1	0/2	0	#DIV/0!	2	3/3	0.062	0/2	0	0	0
both	P17252	Protein kinase C alpha type (PKC-alpha)	2	1/2	0.062	1	0/2	0	#DIV/0!	4	3/3	0.062	0/2	0	0	0
both	Q9UHL4	Dipeptidyl-peptidase 2 (Dipeptidyl-peptidase II) (DPP II) (Dipeptidyl aminopeptidase II) (Quiescent cell proline dipeptidase) (Dipeptidyl peptidase 7)	1	1/2	0.056	1	0/2	0	#DIV/0!	2	3/3	0.056	0/2	0	0	0
both	P63151	Serine/threonine-protein phosphatase 2A 55 kDa regulatory subunit B alpha isoform (PP2A, subunit B, B-alpha isoform) (PP2A, subunit B, B55-alpha isoform) (PP2A, subunit B, PR55-alpha isoform) (PP2A, subunit B, R2-alpha isoform)	1	2/2	0.051	1	1/2	0.051	#DIV/0!	2	3/3	0.051	0/2	0	0	0.051
both	Q96RF0	Sorting nexin-18 (Sorting nexin-associated Golgi protein 1) (SH3 and PX domain-containing protein 3B)	1	1/2	0.047	1	0/2	0	#DIV/0!	3	3/3	0.047	0/2	0	0	0
both	Q9NVP4	Ankyrin repeat-containing protein C20orf12	1	2/2	0.044	1	1/2	0.044	1	2	3/3	0.044	1/2	0.044	0	0
both	P48735	Isocitrate dehydrogenase [NADP], mitochondrial (IDH) (Oxalosuccinate decarboxylase) (NADP(+)-specific ICDH) (IDP) (ICD-M)	1	1/2	0.044	1	0/2	0	#DIV/0!	2	3/3	0.044	0/2	0	0	0
both	Q9HA77	Probable cysteinyl-tRNA synthetase, mitochondrial (Cysteine--tRNA ligase) (CysRS)	1	2/2	0.041	1	0/2	0	#DIV/0!	2	3/3	0.041	0/2	0	0	0
both	O75746	Calcium-binding mitochondrial carrier protein Aralar1 (Mitochondrial aspartate glutamate carrier 1) (Solute carrier family 25 member 12)	1	1/2	0.038	1	0/2	0	#DIV/0!	2	3/3	0.038	0/2	0	0	0
both	Q9UJS0	Calcium-binding mitochondrial carrier protein Aralar2 (Mitochondrial aspartate glutamate carrier 2) (Solute carrier family 25 member 13) (Citrin)	1	1/2	0.037	1	0/2	0	#DIV/0!	2	3/3	0.037	0/2	0	0	0
both	Q9NQ29	Putative RNA-binding protein Luc7-like 1 (SR+89) (Putative SR protein LUC7B1)	1	1/2	0.033	1	0/2	0	0	3	3/3	0.033	1/2	0.033	0	-0.033
both	Q15642	Cdc42-interacting protein 4 (Thyroid receptor-interacting protein 10) (TRIP-10) (Protein Felic) (Salt tolerant protein) (hSTP)	2	2/2	0.033	1	0/2	0	#DIV/0!	3	3/3	0.033	0/2	0	0	0
both	Q9UH65	Switch-associated protein 70 (SWAP-70)	2	2/2	0.032	1	0/2	0	#DIV/0!	2	3/3	0.032	0/2	0	0	0
both	P61088	Ubiquitin-conjugating enzyme E2 N (Ubiquitin-protein ligase N) (Ubiquitin carrier protein N) (Ubc13) (Bendless-like ubiquitin-conjugating enzyme)	8	2/2	1.301	1.00077	0/2	0	#DIV/0!	14	3/3	1.3	0/2	0	0.001	0
both	P83731	60S ribosomal protein L24 (Ribosomal protein L30)	7	2/2	0.378	1.00265	2/2	0.346	0.88491	12	3/3	0.377	2/2	0.391	0.001	-0.045
both	Q9UL46	Proteasome activator complex subunit 2 (Proteasome activator 28 subunit beta) (PA28beta) (Activator of multicatalytic protease subunit 2) (11S regulator complex subunit beta) (REG-beta)	8	2/2	0.749	1.00268	0/2	0	#DIV/0!	14	3/3	0.747	0/2	0	0.002	0
both	P61026	Ras-related protein Rab-10	4	2/2	0.296	1.00339	1/2	0.186	2.08989	6	3/3	0.295	1/2	0.089	0.001	0.097
both	P62913	60S ribosomal protein L11 (CLL-associated antigen KW-12)	6	2/2	0.563	1.00357	2/2	0.259	0.838188	11	3/3	0.561	2/2	0.309	0.002	-0.05
both	P13639	Elongation factor 2 (EF-2)	36	2/2	1.061	1.00473	2/2	0.382	0.724858	61	3/3	1.056	1/2	0.527	0.005	-0.145
both	Q9UBI6	Guanine nucleotide-binding protein G(I)/G(S)/G(O) subunit gamma-12	4	2/2	1.254	1.00561	0/2	0	#DIV/0!	7	3/3	1.247	0/2	0	0.007	0
both	P14314	Glucosidase 2 subunit beta (Glucosidase II subunit beta) (Protein kinase C substrate 60.1 kDa protein heavy chain) (PKCSH) (80K-H protein)	4	2/2	0.172	1.00585	0/2	0	#DIV/0!	6	3/3	0.171	0/2	0	0.001	0
both	P04350	Tubulin beta-4 chain (Tubulin 5 beta)	24	2/2	2.876	1.00736	2/2	0.805	0.636867	40	3/3	2.855	1/2	1.264	0.021	-0.459
both	Q14019	Coactosin-like protein	6	2/2	0.682	1.00739	0/2	0	#DIV/0!	9	3/3	0.677	0/2	0	0.005	0
both	O15143	Actin-related protein 2/3 complex subunit 1B (Arp2/3 complex 41 kDa subunit) (p41-ARC)	4	2/2	0.131	1.00769	1/2	0.062	#DIV/0!	6	3/3	0.13	0/2	0	0.001	0.062
both	P55795	Heterogeneous nuclear ribonucleoprotein H2 (hnRNP H2) (Heterogeneous nuclear ribonucleoprotein H') (hnRNP H') (FTP-3)	4	2/2	0.121	1.00833	1/2	0.184	1.54622	6	3/3	0.12	1/2	0.119	0.001	0.065
both	P62857	40S ribosomal protein S28	7	2/2	0.925	1.01093	2/2	0.612	0.706697	10	3/3	0.915	2/2	0.866	0.01	-0.254
both	P04843	Dolichyl-diphosphooligosaccharide--protein glycosyltransferase subunit 1 (Dolichyl-diphosphooligosaccharide--protein glycosyltransferase 67 kDa subunit) (Ribophorin-1) (Ribophorin I) (RPN-I)	17	2/2	0.354	1.01143	2/2	0.45	0.724638	28	3/3	0.35	1/2	0.621	0.004	-0.171
both	P61978	Heterogeneous nuclear ribonucleoprotein K (hnRNP K) (Transformation up-regulated nuclear protein) (TUNP)	13	2/2	0.437	1.01157	2/2	0.469	1.24734	21	3/3	0.432	2/2	0.376	0.005	0.093
both	Q9UJZ1	Stomatin-like protein 2 (SLP-2) (EPB72-like 2)	6	2/2	0.23	1.01322	2/2	0.093	1.52459	9	3/3	0.227	2/2	0.061	0.003	0.032
both	Q9BVA1	Tubulin beta-2B chain	25	2/2	3.393	1.0177	2/2	0.902	0.990121	44	3/3	3.334	1/2	0.911	0.059	-0.009
both	P06396	Gelsolin (Actin-depolymerizing factor) (ADF) (Brevin) (AGEL)	8	2/2	0.144	1.02128	1/2	0.03	1	11	3/3	0.141	1/2	0.03	0.003	0
both	Q92688	Acidic leucine-rich nuclear phosphoprotein 32 family member B (Acidic protein rich in leucines) (PHAPI2) (Silver-stainable protein SSP29)	4	2/2	0.398	1.02314	1/2	0.245	0.968379	8	3/3	0.389	2/2	0.253	0.009	-0.008
both	P02792	Ferritin light chain (Ferritin L subunit)	5	2/2	0.728	1.02535	1/2	0.129	#DIV/0!	9	3/3	0.71	0/2	0	0.018	0.129
both	P35609	Alpha-actinin-2 (Alpha-actinin skeletal muscle isoform 2) (F-actin cross-linking protein)	8	2/2	0.149	1.02759	2/2	0.15	0.914634	14	3/3	0.145	1/2	0.164	0.004	-0.014
both	P84085	ADP-ribosylation factor 5	8	2/2	1.225	1.02855	0/2	0	#DIV/0!	13	3/3	1.191	0/2	0	0.034	0
both	P53634	Dipeptidyl-peptidase 1 (Dipeptidyl-peptidase I) (DPP-I) (Cathepsin C) (Cathepsin J) (Dipeptidyl transferase)	11	2/2	0.532	1.02901	0/2	0	#DIV/0!	12	3/3	0.517	0/2	0	0.015	0
both	Q99497	Protein DJ-1 (Oncogene DJ1) (Parkinson disease protein 7)	9	2/2	1.235	1.03003	0/2	0	#DIV/0!	14	3/3	1.199	0/2	0	0.036	0
both	Q13405	39S ribosomal protein L49, mitochondrial (L49mt) (Protein NOF1) (Neighbor of FAU) (NOF)	3	2/2	0.24	1.03004	0/2	0	#DIV/0!	4	3/3	0.233	0/2	0	0.007	0
both	P23396	40S ribosomal protein S3	19	2/2	1.139	1.03077	2/2	0.747	0.897837	27	3/3	1.105	2/2	0.832	0.034	-0.085
both	P30085	UMP-CMP kinase (Cytidylate kinase) (Deoxycytidylate kinase) (Cytidine monophosphate kinase) (Uridine monophosphate kinase) (Uridine monophosphate/cytidine monophosphate kinase) (UMP/CMP kinase)	9	2/2	0.767	1.0323	0/2	0	#DIV/0!	14	3/3	0.743	0/2	0	0.024	0
both	Q15366	Poly(rC)-binding protein 2 (Alpha-CP2) (hnRNP-E2)	7	2/2	0.554	1.03551	1/2	0.186	0.457002	15	3/3	0.535	2/2	0.407	0.019	-0.221
both	P13693	Translationally-controlled tumor protein (TCTP) (p23) (Histamine-releasing factor) (HRF) (Fortilin)	7	2/2	1.041	1.03789	1/2	0.311	2.14483	11	3/3	1.003	2/2	0.145	0.038	0.166
both	P06753	Tropomyosin alpha-3 chain (Tropomyosin-3) (Gamma-tropomyosin) (Tropomyosin-5) (hTM5)	12	2/2	0.571	1.04007	1/2	0.105	1.34615	20	3/3	0.549	2/2	0.078	0.022	0.027
both	P62333	26S protease regulatory subunit S10B (Proteasome 26S subunit ATPase 6) (Proteasome subunit p42)	6	2/2	0.231	1.04054	1/2	0.202	4.29787	10	3/3	0.222	1/2	0.047	0.009	0.155
both	P17980	26S protease regulatory subunit 6A (Proteasome 26S subunit ATPase 3) (TAT-binding protein 1) (TBP-1) (Proteasome subunit P50)	6	1/2	0.253	1.04115	1/2	0.145	3.15217	11	3/3	0.243	2/2	0.046	0.01	0.099
both	P06737	Glycogen phosphorylase, liver form	7	2/2	0.089	1.04706	0/2	0	#DIV/0!	9	3/3	0.085	0/2	0	0.004	0
both	O43399	Tumor protein D54 (hD54) (Tumor protein D52-like 2)	5	2/2	0.421	1.04726	0/2	0	#DIV/0!	8	3/3	0.402	0/2	0	0.019	0
both	P68104	Elongation factor 1-alpha 1 (EF-1-alpha-1) (eEF1A-1) (Elongation factor Tu) (EF-Tu) (Leukocyte receptor cluster member 7)	16	2/2	0.743	1.04795	2/2	0.427	0.953125	34	3/3	0.709	2/2	0.448	0.034	-0.021
both	O43175	D-3-phosphoglycerate dehydrogenase (3-PGDH)	11	2/2	0.519	1.04848	0/2	0	#DIV/0!	18	3/3	0.495	0/2	0	0.024	0
both	O60610	Protein diaphanous homolog 1 (Diaphanous-related formin-1) (DRF1)	5	2/2	0.064	1.04918	0/2	0	0	10	3/3	0.061	1/2	0.018	0.003	-0.018
both	Q00839	Heterogeneous nuclear ribonucleoprotein U (hnRNP U) (Scaffold attachment factor A) (SAF-A) (p120) (pp120)	11	2/2	0.126	1.05	2/2	0.201	0.862661	15	3/3	0.12	1/2	0.233	0.006	-0.032
both	Q14764	Major vault protein (MVP) (Lung resistance-related protein)	26	2/2	0.377	1.05014	2/2	0.315	0.921053	38	3/3	0.359	1/2	0.342	0.018	-0.027
both	P00441	Superoxide dismutase [Cu-Zn]	7	2/2	1.001	1.05368	0/2	0	#DIV/0!	10	3/3	0.95	0/2	0	0.051	0
both	Q9BT78	COP9 signalosome complex subunit 4 (Signalosome subunit 4) (JAB1-containing signalosome subunit 4)	6	2/2	0.212	1.05473	0/2	0	#DIV/0!	9	3/3	0.201	0/2	0	0.011	0
both	Q9UKK9	ADP-sugar pyrophosphatase (Nucleoside diphosphate-linked moiety X motif 5) (Nudix motif 5) (YSA1H)	4	2/2	0.501	1.05474	0/2	0	#DIV/0!	6	3/3	0.475	0/2	0	0.026	0
both	Q9Y6B6	GTP-binding protein SAR1b (GTBPB)	5	2/2	0.557	1.05492	0/2	0	#DIV/0!	7	3/3	0.528	0/2	0	0.029	0
both	P14618	Pyruvate kinase isozymes M1/M2 (Pyruvate kinase muscle isozyme) (Pyruvate kinase 2/3) (Cytosolic thyroid hormone-binding protein) (CTHBP) (THBP1) (p58) (M2-PK) (Tumor M2-PK)	49	2/2	4.045	1.05503	2/2	0.372	0.934673	80	3/3	3.834	1/2	0.398	0.211	-0.026
both	P11142	Heat shock cognate 71 kDa protein (Heat shock 70 kDa protein 8)	31	2/2	0.958	1.05507	2/2	0.378	1.16667	45	3/3	0.908	2/2	0.324	0.05	0.054
both	O60664	Mannose-6-phosphate receptor-binding protein 1 (Cargo selection protein TIP47) (47 kDa mannose 6-phosphate receptor-binding protein) (47 kDa MPR-binding protein) (Placental protein 17) (PP17)	11	2/2	0.588	1.05566	1/2	0.059	#DIV/0!	17	3/3	0.557	0/2	0	0.031	0.059
both	P60660	Myosin light polypeptide 6 (Smooth muscle and nonmuscle myosin light chain alkali 6) (Myosin light chain alkali 3) (Myosin light chain 3) (LC17)	10	2/2	2.577	1.05571	1/2	1.512	1.51049	20	3/3	2.441	2/2	1.001	0.136	0.511
both	O95336	6-phosphogluconolactonase (6PGL)	6	2/2	0.627	1.05912	0/2	0	#DIV/0!	9	3/3	0.592	0/2	0	0.035	0
both	O15511	Actin-related protein 2/3 complex subunit 5 (Arp2/3 complex 16 kDa subunit) (p16-ARC)	4	2/2	0.356	1.06269	0/2	0	#DIV/0!	5	3/3	0.335	0/2	0	0.021	0
both	P60983	Glia maturation factor beta (GMF-beta)	3	2/2	0.356	1.06269	0/2	0	#DIV/0!	5	3/3	0.335	0/2	0	0.021	0
both	Q9BY32	Inosine triphosphate pyrophosphatase (ITPase) (Putative oncogene protein hlc14-06-p)	6	2/2	0.672	1.06329	0/2	0	#DIV/0!	8	3/3	0.632	0/2	0	0.04	0
both	P18206	Vinculin (Metavinculin)	30	2/2	0.379	1.06461	1/2	0.018	#DIV/0!	40	3/3	0.356	0/2	0	0.023	0.018
both	P40925	Malate dehydrogenase, cytoplasmic (Cytosolic malate dehydrogenase)	10	2/2	0.441	1.06522	0/2	0	#DIV/0!	13	3/3	0.414	0/2	0	0.027	0
both	Q969H8	UPF0556 protein C19orf10 (Stromal cell-derived growth factor SF20) (Interleukin-25) (IL-25)	4	2/2	0.866	1.06782	0/2	0	#DIV/0!	8	3/3	0.811	0/2	0	0.055	0
both	P12814	Alpha-actinin-1 (Alpha-actinin cytoskeletal isoform) (Non-muscle alpha-actinin-1) (F-actin cross-linking protein)	40	2/2	1.066	1.06814	2/2	0.64	1.07926	66	3/3	0.998	1/2	0.593	0.068	0.047
both	P08107	Heat shock 70 kDa protein 1 (HSP70.1) (HSP70-1/HSP70-2)	18	2/2	0.424	1.07071	1/2	0.034	0.653846	22	3/3	0.396	2/2	0.052	0.028	-0.018
both	P30153	Serine/threonine-protein phosphatase 2A 65 kDa regulatory subunit A alpha isoform (PP2A, subunit A, PR65-alpha isoform) (PP2A, subunit A, R1-alpha isoform) (Medium tumor antigen-associated 61 kDa protein)	17	2/2	0.569	1.07358	2/2	0.135	0.579399	24	3/3	0.53	1/2	0.233	0.039	-0.098
both	O75083	WD repeat-containing protein 1 (Actin-interacting protein 1) (AIP1) (NORI-1)	10	2/2	0.377	1.07407	0/2	0	#DIV/0!	15	3/3	0.351	0/2	0	0.026	0
both	Q14152	Eukaryotic translation initiation factor 3 subunit A (eIF3a) (Eukaryotic translation initiation factor 3 subunit 10) (eIF-3-theta) (eIF3 p167) (eIF3 p180) (eIF3 p185)	17	2/2	0.1	1.07527	2/2	0.061	1	22	3/3	0.093	1/2	0.061	0.007	0
both	P31943	Heterogeneous nuclear ribonucleoprotein H (hnRNP H)	5	2/2	0.222	1.07767	2/2	0.121	0.528384	12	3/3	0.206	2/2	0.229	0.016	-0.108
both	O43707	Alpha-actinin-4 (Non-muscle alpha-actinin 4) (F-actin cross-linking protein)	45	2/2	1.033	1.07829	2/2	0.558	1.11824	64	3/3	0.958	1/2	0.499	0.075	0.059
both	P61313	60S ribosomal protein L15	4	2/2	0.179	1.07831	2/2	0.143	0.655963	7	3/3	0.166	2/2	0.218	0.013	-0.075
both	P10619	Lysosomal protective protein (Cathepsin A) (Carboxypeptidase C) (Protective protein for beta-galactosidase)	5	2/2	0.174	1.08075	0/2	0	#DIV/0!	6	3/3	0.161	0/2	0	0.013	0
both	P17174	Aspartate aminotransferase, cytoplasmic (Transaminase A) (Glutamate oxaloacetate transaminase 1)	4	2/2	0.159	1.08163	0/2	0	#DIV/0!	5	3/3	0.147	0/2	0	0.012	0
both	Q9NZN4	EH domain-containing protein 2	18	2/2	0.278	1.08171	2/2	0.566	1.70482	20	3/3	0.257	2/2	0.332	0.021	0.234
both	P00492	Hypoxanthine-guanine phosphoribosyltransferase (HGPRTase)	7	2/2	0.476	1.08182	0/2	0	#DIV/0!	8	3/3	0.44	0/2	0	0.036	0
both	P27635	60S ribosomal protein L10 (Protein QM) (Tumor suppressor QM) (Laminin receptor homolog)	8	2/2	0.356	1.08207	2/2	0.131	0.648515	13	3/3	0.329	2/2	0.202	0.027	-0.071
both	Q05639	Elongation factor 1-alpha 2 (EF-1-alpha-2) (eEF1A-2) (Statin S1)	6	2/2	0.249	1.08261	2/2	0.142	0.993007	14	3/3	0.23	2/2	0.143	0.019	-0.001
both	Q9UHV9	Prefoldin subunit 2	3	2/2	0.301	1.08273	0/2	0	#DIV/0!	6	3/3	0.278	0/2	0	0.023	0
both	P30050	60S ribosomal protein L12	7	2/2	0.832	1.08758	2/2	0.587	0.903077	13	3/3	0.765	2/2	0.65	0.067	-0.063
both	P62826	GTP-binding nuclear protein Ran (GTPase Ran) (Ras-related nuclear protein) (Ras-like protein TC4) (Androgen receptor-associated protein 24)	10	2/2	1.362	1.08786	1/2	0.245	1.35359	14	3/3	1.252	2/2	0.181	0.11	0.064
both	Q92945	Far upstream element-binding protein 2 (FUSE-binding protein 2) (KH type-splicing regulatory protein) (KSRP) (p75)	10	2/2	0.272	1.088	0/2	0	0	14	3/3	0.25	1/2	0.043	0.022	-0.043
both	P38646	Stress-70 protein, mitochondrial (75 kDa glucose-regulated protein) (GRP 75) (Heat shock 70 kDa protein 9) (Peptide-binding protein 74) (PBP74) (Mortalin) (MOT)	22	2/2	0.566	1.08846	0/2	0	#DIV/0!	29	3/3	0.52	0/2	0	0.046	0
both	O60701	UDP-glucose 6-dehydrogenase (UDP-Glc dehydrogenase)	16	2/2	0.632	1.08966	0/2	0	#DIV/0!	23	3/3	0.58	0/2	0	0.052	0
both	P24844	Myosin regulatory light polypeptide 9 (Myosin regulatory light chain 9) (Myosin regulatory light chain MRLC1) (Myosin regulatory light chain 2, smooth muscle isoform) (Myosin RLC) (MLC-2C) (LC20)	9	2/2	1.115	1.09207	1/2	0.122	1	14	3/3	1.021	1/2	0.122	0.094	0
both	P24539	ATP synthase subunit b, mitochondrial	4	2/2	0.248	1.09251	1/2	0.089	#DIV/0!	5	3/3	0.227	0/2	0	0.021	0.089
both	Q13765	Nascent polypeptide-associated complex subunit alpha (NAC-alpha) (Alpha-NAC)	6	2/2	0.79	1.09418	1/2	0.585	2.25869	12	3/3	0.722	2/2	0.259	0.068	0.326
both	P30101	Protein disulfide-isomerase A3 (Disulfide isomerase ER-60) (ERp60) (58 kDa microsomal protein) (p58) (ERp57) (58 kDa glucose-regulated protein)	16	2/2	0.613	1.0966	1/2	0.086	2.04762	24	3/3	0.559	1/2	0.042	0.054	0.044
both	Q14240	Eukaryotic initiation factor 4A-II (eIF-4A-II) (ATP-dependent RNA helicase eIF4A-2)	10	2/2	0.429	1.09719	2/2	0.28	1.14286	14	3/3	0.391	1/2	0.245	0.038	0.035
both	P56385	ATP synthase subunit e, mitochondrial	3	2/2	0.911	1.09759	0/2	0	0	5	3/3	0.83	2/2	0.292	0.081	-0.292
both	Q02543	60S ribosomal protein L18a	12	2/2	0.816	1.10121	2/2	0.579	1.23454	18	3/3	0.741	2/2	0.469	0.075	0.11
both	P17987	T-complex protein 1 subunit alpha (TCP-1-alpha) (CCT-alpha)	15	2/2	0.508	1.10195	0/2	0	#DIV/0!	24	3/3	0.461	0/2	0	0.047	0
both	P36871	Phosphoglucomutase-1 (PGM 1) (Glucose phosphomutase 1)	6	2/2	0.18	1.10429	0/2	0	0	11	3/3	0.163	1/2	0.042	0.017	-0.042
both	Q96FQ6	Protein S100-A16 (S100 calcium-binding protein A16) (Protein S100F) (Aging-associated gene 13 protein)	6	2/2	1.063	1.10729	1/2	0.194	1	9	3/3	0.96	2/2	0.194	0.103	0
both	P51149	Ras-related protein Rab-7a	13	2/2	1.56	1.11349	1/2	0.101	#DIV/0!	18	3/3	1.401	0/2	0	0.159	0.101
both	P23528	Cofilin-1 (Cofilin, non-muscle isoform) (18 kDa phosphoprotein) (p18)	16	2/2	4.318	1.11519	2/2	0.68	1.08453	29	3/3	3.872	2/2	0.627	0.446	0.053
both	P61086	Ubiquitin-conjugating enzyme E2 K (Ubiquitin-conjugating enzyme E2-25 kDa) (E2(25K)) (Ubiquitin-protein ligase) (Ubiquitin carrier protein) (Huntingtin-interacting protein 2) (HIP-2)	7	2/2	0.635	1.11599	0/2	0	#DIV/0!	8	3/3	0.569	0/2	0	0.066	0
both	P30084	Enoyl-CoA hydratase, mitochondrial (Short chain enoyl-CoA hydratase) (SCEH) (Enoyl-CoA hydratase 1)	6	2/2	0.449	1.11692	0/2	0	#DIV/0!	9	3/3	0.402	0/2	0	0.047	0
both	O60493	Sorting nexin-3 (Protein SDP3)	4	2/2	0.333	1.11745	0/2	0	#DIV/0!	6	3/3	0.298	0/2	0	0.035	0
both	P07686	Beta-hexosaminidase subunit beta (N-acetyl-beta-glucosaminidase subunit beta) (Beta-N-acetylhexosaminidase subunit beta) (Hexosaminidase subunit B) (Cervical cancer proto-oncogene 7 protein) (HCC-7)	6	2/2	0.228	1.11765	0/2	0	#DIV/0!	7	3/3	0.204	0/2	0	0.024	0
both	P21266	Glutathione S-transferase Mu 3 (GSTM3-3) (GST class-mu 3) (hGSTM3-3)	8	2/2	0.563	1.12151	0/2	0	#DIV/0!	10	3/3	0.502	0/2	0	0.061	0
both	P15374	Ubiquitin carboxyl-terminal hydrolase isozyme L3 (UCH-L3) (Ubiquitin thioesterase L3)	4	2/2	0.376	1.12239	0/2	0	#DIV/0!	6	3/3	0.335	0/2	0	0.041	0
both	P62424	60S ribosomal protein L7a (Surfeit locus protein 3) (PLA-X polypeptide)	10	2/2	0.385	1.12245	2/2	0.196	0.522667	19	3/3	0.343	2/2	0.375	0.042	-0.179
both	P08865	40S ribosomal protein SA (Laminin receptor 1) (LamR) (37/67 kDa laminin receptor) (LRP/LR) (Laminin-binding protein precursor p40) (LBP/p40) (37 kDa laminin receptor precursor) (37LRP) (67 kDa laminin receptor) (67LR) (Colon carcinoma laminin-binding prot	16	2/2	1.039	1.1269	2/2	0.972	1.66438	18	3/3	0.922	2/2	0.584	0.117	0.388
both	P07900	Heat shock protein HSP 90-alpha (HSP 86) (Renal carcinoma antigen NY-REN-38)	36	2/2	0.973	1.12746	2/2	0.116	1.36471	49	3/3	0.863	1/2	0.085	0.11	0.031
both	O95299	NADH dehydrogenase [ubiquinone] 1 alpha subcomplex subunit 10, mitochondrial (NADH-ubiquinone oxidoreductase 42 kDa subunit) (Complex I-42kD) (CI-42kD)	2	2/2	0.088	1.12821	1/2	0.058	1	4	3/3	0.078	1/2	0.058	0.01	0
both	Q10567	AP-1 complex subunit beta-1 (Adapter-related protein complex 1 subunit beta-1) (Adaptor protein complex AP-1 subunit beta-1) (Beta-adaptin 1) (Beta1-adaptin) (Golgi adaptor HA1/AP1 adaptin beta subunit) (Clathrin assembly protein complex 1 beta large chai	7	2/2	0.149	1.12879	2/2	0.047	1.51613	10	3/3	0.132	1/2	0.031	0.017	0.016
both	Q96CN7	Isochorismatase domain-containing protein 1	3	2/2	0.149	1.12879	0/2	0	#DIV/0!	3	3/3	0.132	0/2	0	0.017	0
both	P18669	Phosphoglycerate mutase 1 (Phosphoglycerate mutase isozyme B) (PGAM-B) (BPG-dependent PGAM 1)	19	2/2	2.183	1.12992	0/2	0	0	24	3/3	1.932	1/2	0.093	0.251	-0.093
both	P62266	40S ribosomal protein S23	3	2/2	0.156	1.13043	1/2	0.334	1.53917	6	3/3	0.138	2/2	0.217	0.018	0.117
both	Q9NPA8	Enhancer of yellow 2 transcription factor homolog	2	2/2	0.19	1.13095	0/2	0	0	3	3/3	0.168	2/2	0.122	0.022	-0.122
both	Q7Z2W9	39S ribosomal protein L21, mitochondrial (L21mt)	2	2/2	0.19	1.13095	0/2	0	#DIV/0!	3	3/3	0.168	0/2	0	0.022	0
both	P28066	Proteasome subunit alpha type-5 (Proteasome zeta chain) (Macropain zeta chain) (Multicatalytic endopeptidase complex zeta chain)	5	2/2	0.449	1.13098	1/2	0.129	1	6	3/3	0.397	2/2	0.129	0.052	0
both	P35241	Radixin	11	2/2	0.228	1.13433	0/2	0	#DIV/0!	13	3/3	0.201	0/2	0	0.027	0
both	P48047	ATP synthase subunit O, mitochondrial (Oligomycin sensitivity conferral protein) (OSCP)	11	2/2	0.832	1.13506	1/2	0.083	0.482558	14	3/3	0.733	1/2	0.172	0.099	-0.089
both	P30086	Phosphatidylethanolamine-binding protein 1 (PEBP-1) (Prostatic-binding protein) (HCNPpp) (Neuropolypeptide h3) (Raf kinase inhibitor protein) (RKIP)	12	2/2	1.953	1.13613	0/2	0	#DIV/0!	14	3/3	1.719	0/2	0	0.234	0
both	P27348	14-3-3 protein theta (14-3-3 protein tau) (14-3-3 protein T-cell) (Protein HS1)	11	2/2	0.843	1.13765	1/2	0.292	0.622601	15	3/3	0.741	2/2	0.469	0.102	-0.177
both	Q9UHY7	Enolase-phosphatase E1 (2,3-diketo-5-methylthio-1-phosphopentane phosphatase) (MASA homolog)	2	2/2	0.214	1.1383	0/2	0	#DIV/0!	3	3/3	0.188	0/2	0	0.026	0
both	Q96F85	CB1 cannabinoid receptor-interacting protein 1 (CRIP-1)	2	2/2	0.214	1.1383	0/2	0	#DIV/0!	3	3/3	0.188	0/2	0	0.026	0
both	Q6IBS0	Twinfilin-2 (Twinfilin-1-like protein) (A6-related protein) (hA6RP) (Protein tyrosine kinase 9-like)	7	2/2	0.288	1.13834	0/2	0	#DIV/0!	10	3/3	0.253	0/2	0	0.035	0
both	Q6YN16	Hydroxysteroid dehydrogenase-like protein 2	3	1/2	0.189	1.13855	1/2	0.059	#DIV/0!	6	3/3	0.166	0/2	0	0.023	0.059
both	O60762	Dolichol-phosphate mannosyltransferase (Dolichol-phosphate mannose synthase) (DPM synthase) (Dolichyl-phosphate beta-D-mannosyltransferase) (Mannose-P-dolichol synthase) (MPD synthase)	2	2/2	0.115	1.13861	0/2	0	#DIV/0!	4	3/3	0.101	0/2	0	0.014	0
both	P00505	Aspartate aminotransferase, mitochondrial (mAspAT) (Transaminase A) (Glutamate oxaloacetate transaminase 2) (Fatty acid-binding protein) (FABP-1) (FABPpm)	6	2/2	0.309	1.14022	0/2	0	#DIV/0!	10	3/3	0.271	0/2	0	0.038	0
both	P61916	Epididymal secretory protein E1 (Niemann-Pick disease type C2 protein) (hE1)	2	2/2	0.284	1.14056	0/2	0	#DIV/0!	4	3/3	0.249	0/2	0	0.035	0
both	P07942	Laminin subunit beta-1 (Laminin B1 chain)	4	2/2	0.024	1.14286	2/2	0.024	0.5	5	3/3	0.021	1/2	0.048	0.003	-0.024
both	Q96AT9	Ribulose-phosphate 3-epimerase (Ribulose-5-phosphate-3-epimerase)	2	2/2	0.263	1.14348	0/2	0	#DIV/0!	3	3/3	0.23	0/2	0	0.033	0
both	Q13885	Tubulin beta-2A chain	27	2/2	3.828	1.14817	2/2	0.902	0.990121	44	3/3	3.334	1/2	0.911	0.494	-0.009
both	P15311	Ezrin (p81) (Cytovillin) (Villin-2)	8	2/2	0.139	1.14876	1/2	0.029	#DIV/0!	7	3/3	0.121	0/2	0	0.018	0.029
both	P08238	Heat shock protein HSP 90-beta (HSP 90) (HSP 84)	37	2/2	1.113	1.15217	2/2	0.132	0.897959	52	3/3	0.966	1/2	0.147	0.147	-0.015
both	Q9BTT0	Acidic leucine-rich nuclear phosphoprotein 32 family member E (LANP-like protein) (LANP-L)	4	2/2	0.556	1.15353	0/2	0	#DIV/0!	6	3/3	0.482	0/2	0	0.074	0
both	P53675	Clathrin heavy chain 2 (CLH-22)	17	2/2	0.215	1.15591	2/2	0.058	#DIV/0!	24	3/3	0.186	0/2	0	0.029	0.058
both	P60842	Eukaryotic initiation factor 4A-I (eIF-4A-I) (ATP-dependent RNA helicase eIF4A-1)	20	2/2	1.052	1.15859	2/2	0.509	1.08761	27	3/3	0.908	1/2	0.468	0.144	0.041
both	P21964	Catechol O-methyltransferase	8	2/2	0.852	1.16712	0/2	0	#DIV/0!	12	3/3	0.73	0/2	0	0.122	0
both	Q15907	Ras-related protein Rab-11B (GTP-binding protein YPT3)	9	2/2	0.67	1.16725	0/2	0	#DIV/0!	10	3/3	0.574	0/2	0	0.096	0
both	P05556	Integrin beta-1 (Fibronectin receptor subunit beta) (Integrin VLA-4 subunit beta)	11	2/2	0.279	1.16736	0/2	0	#DIV/0!	16	3/3	0.239	0/2	0	0.04	0
both	P07437	Tubulin beta chain (Tubulin beta-5 chain)	33	2/2	6.266	1.16881	2/2	1.351	0.77733	55	3/3	5.361	1/2	1.738	0.905	-0.387
both	P05455	Lupus La protein (Sjoegren syndrome type B antigen) (SS-B) (La ribonucleoprotein) (La autoantigen)	5	2/2	0.124	1.16981	1/2	0.034	#DIV/0!	7	3/3	0.106	0/2	0	0.018	0.034
both	Q9Y281	Cofilin-2 (Cofilin, muscle isoform)	10	2/2	1.405	1.17181	1/2	0.438	1.23034	14	3/3	1.199	2/2	0.356	0.206	0.082
both	P20340	Ras-related protein Rab-6A (Rab-6)	8	2/2	0.584	1.17269	1/2	0.101	#DIV/0!	8	3/3	0.498	0/2	0	0.086	0.101
both	P08708	40S ribosomal protein S17	11	2/2	0.999	1.17391	2/2	0.595	0.708333	17	3/3	0.851	2/2	0.84	0.148	-0.245
both	P35268	60S ribosomal protein L22 (Epstein-Barr virus small RNA-associated protein) (EBER-associated protein) (EAP) (Heparin-binding protein HBp15)	8	2/2	0.98	1.17647	1/2	1.069	1.12408	15	3/3	0.833	2/2	0.951	0.147	0.118
both	P15880	40S ribosomal protein S2 (S4) (LLRep3 protein)	10	2/2	0.286	1.17695	2/2	0.321	0.82732	16	3/3	0.243	2/2	0.388	0.043	-0.067
both	P04080	Cystatin-B (Stefin-B) (Liver thiol proteinase inhibitor) (CPI-B)	5	2/2	1.374	1.17738	1/2	0.995	3.8417	7	3/3	1.167	1/2	0.259	0.207	0.736
both	Q15075	Early endosome antigen 1 (Endosome-associated protein p162) (Zinc finger FYVE domain-containing protein 2)	12	2/2	0.073	1.17742	0/2	0	#DIV/0!	14	3/3	0.062	0/2	0	0.011	0
both	P12111	Collagen alpha-3(VI) chain	44	2/2	0.158	1.1791	2/2	0.218	1.01395	63	3/3	0.134	1/2	0.215	0.024	0.003
both	O43617	Trafficking protein particle complex subunit 3 (BET3 homolog)	2	1/2	0.274	1.18103	0/2	0	#DIV/0!	4	3/3	0.232	0/2	0	0.042	0
both	P07858	Cathepsin B (Cathepsin B1) (APP secretase) (APPS)	9	2/2	0.915	1.18217	0/2	0	#DIV/0!	11	3/3	0.774	0/2	0	0.141	0
both	Q96QK1	Vacuolar protein sorting-associated protein 35 (Vesicle protein sorting 35) (hVPS35) (Maternal-embryonic 3)	10	2/2	0.175	1.18243	1/2	0.06	1	12	3/3	0.148	2/2	0.06	0.027	0
both	P13489	Ribonuclease inhibitor (Ribonuclease/angiogenin inhibitor 1) (RAI) (Placental ribonuclease inhibitor) (RNase inhibitor)	12	2/2	0.687	1.18244	0/2	0	#DIV/0!	18	3/3	0.581	0/2	0	0.106	0
both	P62249	40S ribosomal protein S16	9	2/2	0.919	1.18275	1/2	1.015	0.905442	16	3/3	0.777	2/2	1.121	0.142	-0.106
both	Q12797	Aspartyl/asparaginyl beta-hydroxylase (Aspartate beta-hydroxylase) (ASP beta-hydroxylase) (Peptide-aspartate beta-dioxygenase)	5	1/2	0.064	1.18519	2/2	0.081	0.81	9	3/3	0.054	2/2	0.1	0.01	-0.019
both	O00299	Chloride intracellular channel protein 1 (Nuclear chloride ion channel 27) (NCC27) (Chloride channel ABP) (Regulatory nuclear chloride ion channel protein) (hRNCC)	11	2/2	1.179	1.19091	0/2	0	0	13	3/3	0.99	1/2	0.105	0.189	-0.105
both	P40261	Nicotinamide N-methyltransferase	8	2/2	0.635	1.19137	0/2	0	#DIV/0!	9	3/3	0.533	0/2	0	0.102	0
both	P63173	60S ribosomal protein L38	7	2/2	1.417	1.19578	1/2	1.581	1.60182	14	3/3	1.185	2/2	0.987	0.232	0.594
both	O76094	Signal recognition particle 72 kDa protein (SRP72)	9	1/2	0.067	1.19643	2/2	0.182	1.30935	7	3/3	0.056	1/2	0.139	0.011	0.043
both	P41252	Isoleucyl-tRNA synthetase, cytoplasmic (Isoleucine--tRNA ligase) (IleRS)	12	2/2	0.146	1.19672	0/2	0	#DIV/0!	16	3/3	0.122	0/2	0	0.024	0
both	O95747	Serine/threonine-protein kinase OSR1 (Oxidative stress-responsive 1 protein)	2	1/2	0.084	1.2	0/2	0	#DIV/0!	4	3/3	0.07	0/2	0	0.014	0
both	P49748	Very long-chain specific acyl-CoA dehydrogenase, mitochondrial (VLCAD)	7	2/2	0.132	1.2	2/2	0.053	1.51429	7	3/3	0.11	1/2	0.035	0.022	0.018
both	P35080	Profilin-2 (Profilin II)	6	2/2	0.784	1.20061	0/2	0	#DIV/0!	8	3/3	0.653	0/2	0	0.131	0
both	P55010	Eukaryotic translation initiation factor 5 (eIF-5)	2	2/2	0.089	1.2027	1/2	0.044	1	3	3/3	0.074	1/2	0.044	0.015	0
both	P62917	60S ribosomal protein L8	8	2/2	0.252	1.20574	1/2	0.184	0.844037	13	3/3	0.209	2/2	0.218	0.043	-0.034
both	P04075	Fructose-bisphosphate aldolase A (Muscle-type aldolase) (Lung cancer antigen NY-LU-1)	19	2/2	1.743	1.2079	2/2	0.319	1.26087	27	3/3	1.443	2/2	0.253	0.3	0.066
both	P62745	Rho-related GTP-binding protein RhoB (H6)	2	1/2	0.233	1.21354	0/2	0	#DIV/0!	3	3/3	0.192	0/2	0	0.041	0
both	P12004	Proliferating cell nuclear antigen (PCNA) (Cyclin)	7	2/2	0.584	1.21414	0/2	0	#DIV/0!	8	3/3	0.481	0/2	0	0.103	0
both	P07355	Annexin A2 (Annexin-2) (Annexin II) (Lipocortin II) (Calpactin I heavy chain) (Chromobindin-8) (p36) (Protein I) (Placental anticoagulant protein IV) (PAP-IV)	29	2/2	2.15	1.21538	2/2	0.781	0.945521	43	3/3	1.769	2/2	0.826	0.381	-0.045
both	P46782	40S ribosomal protein S5	5	2/2	0.375	1.21753	2/2	0.249	1.28351	7	3/3	0.308	2/2	0.194	0.067	0.055
both	P62269	40S ribosomal protein S18 (Ke-3) (Ke3)	8	2/2	0.554	1.21758	1/2	0.817	0.766417	19	3/3	0.455	2/2	1.066	0.099	-0.249
both	Q15126	Phosphomevalonate kinase (PMKase)	3	2/2	0.267	1.21918	0/2	0	0	5	3/3	0.219	1/2	0.122	0.048	-0.122
both	Q9NRX4	14 kDa phosphohistidine phosphatase (Phosphohistidine phosphatase 1) (Protein janus-A homolog)	2	1/2	0.389	1.21944	0/2	0	#DIV/0!	4	3/3	0.319	0/2	0	0.07	0
both	P21796	Voltage-dependent anion-selective channel protein 1 (VDAC-1) (Outer mitochondrial membrane protein porin 1) (Plasmalemmal porin) (Porin 31HL) (Porin 31HM)	13	2/2	0.965	1.21997	1/2	1.043	1.39252	24	3/3	0.791	2/2	0.749	0.174	0.294
both	P67936	Tropomyosin alpha-4 chain (Tropomyosin-4) (TM30p1)	16	2/2	1.13	1.2203	1/2	0.199	0.956731	27	3/3	0.926	2/2	0.208	0.204	-0.009
both	P62195	26S protease regulatory subunit 8 (Proteasome 26S subunit ATPase 5) (Proteasome subunit p45) (p45/SUG) (Thyroid hormone receptor-interacting protein 1) (TRIP1)	7	2/2	0.199	1.22086	1/2	0.145	#DIV/0!	7	3/3	0.163	0/2	0	0.036	0.145
both	P12956	ATP-dependent DNA helicase 2 subunit 1 (ATP-dependent DNA helicase II 70 kDa subunit) (Lupus Ku autoantigen protein p70) (Ku70) (70 kDa subunit of Ku antigen) (Thyroid-lupus autoantigen) (TLAA) (CTC box-binding factor 75 kDa subunit) (CTCBF) (DNA repair p	21	2/2	0.514	1.2209	2/2	0.276	0.643357	30	3/3	0.421	1/2	0.429	0.093	-0.153
both	P62937	Peptidyl-prolyl cis-trans isomerase A (PPIase A) (Cyclophilin A) (Cyclosporin A-binding protein)	18	2/2	4.53	1.22764	1/2	0.995	1.32844	28	3/3	3.69	2/2	0.749	0.84	0.246
both	P68371	Tubulin beta-2C chain (Tubulin beta-2 chain)	32	2/2	5.156	1.2285	2/2	0.991	0.72283	50	3/3	4.197	1/2	1.371	0.959	-0.38
both	Q9C005	Protein dpy-30 homolog (Dpy-30-like protein)	2	2/2	0.585	1.22899	1/2	0.259	#DIV/0!	3	3/3	0.476	0/2	0	0.109	0.259
both	P07737	Profilin-1 (Profilin I)	23	2/2	12.895	1.23397	1/2	1.683	3.27432	31	3/3	10.45	2/2	0.514	2445	1169
both	P11279	Lysosome-associated membrane glycoprotein 1 (LAMP-1) (CD107 antigen-like family member A)	3	2/2	0.158	1.23438	0/2	0	#DIV/0!	3	3/3	0.128	0/2	0	0.03	0
both	Q01813	6-phosphofructokinase type C (Phosphofructokinase 1) (Phosphohexokinase) (Phosphofructo-1-kinase isozyme C) (PFK-C) (6-phosphofructokinase, platelet type)	10	2/2	0.205	1.23494	0/2	0	#DIV/0!	13	3/3	0.166	0/2	0	0.039	0
both	Q9UI30	TRM112-like protein	4	2/2	0.866	1.23538	1/2	0.194	1	6	3/3	0.701	1/2	0.194	0.165	0
both	P07814	Bifunctional aminoacyl-tRNA synthetase (Proliferation-inducing gene 32 protein)	19	2/2	0.179	1.24306	2/2	0.014	1	28	3/3	0.144	1/2	0.014	0.035	0
both	Q14315	Filamin-C (Gamma-filamin) (Filamin-2) (Protein FLNc) (Actin-binding-like protein) (ABP-L) (ABP-280-like protein)	48	2/2	0.34	1.24542	2/2	0.043	0.361345	67	3/3	0.273	1/2	0.119	0.067	-0.076
both	Q9H0A8	COMM domain-containing protein 4	4	2/2	0.228	1.2459	0/2	0	#DIV/0!	4	3/3	0.183	0/2	0	0.045	0
both	P51665	26S proteasome non-ATPase regulatory subunit 7 (26S proteasome regulatory subunit rpn8) (26S proteasome regulatory subunit S12) (Proteasome subunit p40) (Mov34 protein homolog)	6	2/2	0.243	1.24615	1/2	0.125	#DIV/0!	7	3/3	0.195	0/2	0	0.048	0.125
both	P47813	Eukaryotic translation initiation factor 1A, X-chromosomal (eIF-1A X isoform) (eIF-4C)	3	2/2	0.253	1.25248	0/2	0	#DIV/0!	4	3/3	0.202	0/2	0	0.051	0
both	P60174	Triosephosphate isomerase (TIM) (Triose-phosphate isomerase)	20	2/2	3.843	1.25342	0/2	0	0	30	3/3	3.066	1/2	0.212	0.777	-0.212
both	Q96T76	MMS19 nucleotide excision repair protein homolog (hMMS19) (MMS19-like protein) (MET18 homolog)	5	2/2	0.079	1.25397	0/2	0	#DIV/0!	5	3/3	0.063	0/2	0	0.016	0
both	O15260	Surfeit locus protein 4	3	2/2	0.302	1.25833	1/2	0.136	1	4	3/3	0.24	1/2	0.136	0.062	0
both	Q9H4A6	Golgi phosphoprotein 3 (Coat protein GPP34) (Mitochondrial DNA absence factor) (MIDAS)	4	2/2	0.174	1.26087	0/2	0	#DIV/0!	4	3/3	0.138	0/2	0	0.036	0
both	O43390	Heterogeneous nuclear ribonucleoprotein R (hnRNP R)	12	2/2	0.077	1.2623	2/2	0.269	0.700521	14	3/3	0.061	1/2	0.384	0.016	-0.115
both	P47897	Glutaminyl-tRNA synthetase (Glutamine--tRNA ligase) (GlnRS)	7	2/2	0.077	1.2623	2/2	0.045	#DIV/0!	6	3/3	0.061	0/2	0	0.016	0.045
both	O15144	Actin-related protein 2/3 complex subunit 2 (Arp2/3 complex 34 kDa subunit) (p34-ARC)	10	2/2	0.66	1.26437	1/2	0.141	0.646789	16	3/3	0.522	1/2	0.218	0.138	-0.077
both	Q9H299	SH3 domain-binding glutamic acid-rich-like protein 3 (SH3 domain-binding protein 1) (SH3BP-1)	5	2/2	1.579	1.26624	0/2	0	#DIV/0!	9	3/3	1.247	0/2	0	0.332	0
both	P33316	Deoxyuridine 5'-triphosphate nucleotidohydrolase, mitochondrial (dUTPase) (dUTP pyrophosphatase)	5	1/2	0.532	1.26667	0/2	0	#DIV/0!	8	3/3	0.42	0/2	0	0.112	0
both	Q9Y617	Phosphoserine aminotransferase (Phosphohydroxythreonine aminotransferase) (PSAT)	8	2/2	0.351	1.26715	0/2	0	#DIV/0!	10	3/3	0.277	0/2	0	0.074	0
both	O00154	Cytosolic acyl coenzyme A thioester hydrolase (Long chain acyl-CoA thioester hydrolase) (Acyl-CoA thioesterase 7) (CTE-IIa) (CTE-II) (Brain acyl-CoA hydrolase)	4	2/2	0.155	1.27049	0/2	0	#DIV/0!	5	3/3	0.122	0/2	0	0.033	0
both	Q58FG0	Putative heat shock protein HSP 90-alpha A5 (Heat shock protein 90-alpha E) (Heat shock protein 90Ae)	4	2/2	0.155	1.27049	0/2	0	#DIV/0!	5	3/3	0.122	0/2	0	0.033	0
both	P16070	CD44 antigen (Phagocytic glycoprotein I) (PGP-I) (HUTCH-I) (Extracellular matrix receptor III) (ECMR-III) (GP90 lymphocyte homing/adhesion receptor) (Hermes antigen) (Hyaluronate receptor) (Heparan sulfate proteoglycan) (Epican) (CDw44)	3	2/2	0.131	1.27184	0/2	0	#DIV/0!	4	3/3	0.103	0/2	0	0.028	0
both	Q06210	Glucosamine--fructose-6-phosphate aminotransferase [isomerizing] 1 (Glutamine:fructose 6 phosphate amidotransferase 1) (GFAT 1) (D-fructose-6-phosphate amidotransferase 1) (Hexosephosphate aminotransferase 1)	7	2/2	0.162	1.27559	0/2	0	#DIV/0!	10	3/3	0.127	0/2	0	0.035	0
both	O60613	15 kDa selenoprotein	4	2/2	0.472	1.27568	0/2	0	#DIV/0!	5	3/3	0.37	0/2	0	0.102	0
both	O00429	Dynamin-1-like protein (Dynamin-like protein) (Dnm1p/Vps1p-like protein) (DVLP) (Dynamin family member proline-rich carboxyl-terminal domain less) (Dymple) (Dynamin-related protein 1) (Dynamin-like protein 4) (Dynamin-like protein IV) (HdynIV)	6	2/2	0.097	1.27632	0/2	0	#DIV/0!	6	3/3	0.076	0/2	0	0.021	0
both	Q06323	Proteasome activator complex subunit 1 (Proteasome activator 28 subunit alpha) (PA28alpha) (Activator of multicatalytic protease subunit 1) (11S regulator complex subunit alpha) (REG-alpha) (Interferon gamma up-regulated I-5111 protein) (IGUP I-5111)	7	2/2	0.351	1.27636	0/2	0	#DIV/0!	9	3/3	0.275	0/2	0	0.076	0
both	P43487	Ran-specific GTPase-activating protein (Ran-binding protein 1) (RanBP1)	4	1/2	0.259	1.28218	1/2	0.08	#DIV/0!	6	3/3	0.202	0/2	0	0.057	0.08
both	P51571	Translocon-associated protein subunit delta (TRAP-delta) (Signal sequence receptor subunit delta) (SSR-delta)	7	2/2	0.925	1.28651	1/2	1.031	1	9	3/3	0.719	2/2	1.031	0.206	0
both	Q9Y4G6	Talin-2	8	2/2	0.062	1.29167	1/2	0.01	1	13	3/3	0.048	1/2	0.01	0.014	0
both	P50914	60S ribosomal protein L14 (CAG-ISL 7)	4	2/2	0.159	1.29268	1/2	0.122	0.787097	6	3/3	0.123	2/2	0.155	0.036	-0.033
both	Q16543	Hsp90 co-chaperone Cdc37 (Hsp90 chaperone protein kinase-targeting subunit) (p50Cdc37)	4	2/2	0.132	1.29412	0/2	0	#DIV/0!	4	3/3	0.102	0/2	0	0.03	0
both	P35232	Prohibitin	12	2/2	1.007	1.29768	2/2	0.819	0.97153	21	3/3	0.776	2/2	0.843	0.231	-0.024
both	P61006	Ras-related protein Rab-8A (Oncogene c-mel)	5	2/2	0.263	1.30198	1/2	0.166	2.075	5	3/3	0.202	1/2	0.08	0.061	0.086
both	Q99733	Nucleosome assembly protein 1-like 4 (Nucleosome assembly protein 2) (NAP2)	4	2/2	0.202	1.30323	0/2	0	#DIV/0!	5	3/3	0.155	0/2	0	0.047	0
both	P62191	26S protease regulatory subunit 4 (P26s4) (Proteasome 26S subunit ATPase 1)	6	2/2	0.149	1.30702	1/2	0.148	3.14894	5	3/3	0.114	1/2	0.047	0.035	0.101
both	P21333	Filamin-A (Alpha-filamin) (Filamin-1) (Endothelial actin-binding protein) (Actin-binding protein 280) (ABP-280) (Non-muscle filamin)	73	2/2	0.617	1.3072	2/2	0.569	0.638608	121	3/3	0.472	1/2	0.891	0.145	-0.322
both	O15145	Actin-related protein 2/3 complex subunit 3 (Arp2/3 complex 21 kDa subunit) (p21-ARC)	6	2/2	0.621	1.30737	2/2	0.24	0.797342	8	3/3	0.475	2/2	0.301	0.146	-0.061
both	P06748	Nucleophosmin (NPM) (Nucleolar phosphoprotein B23) (Numatrin) (Nucleolar protein NO38)	9	2/2	0.402	1.30945	2/2	0.417	0.709184	16	3/3	0.307	2/2	0.588	0.095	-0.171
both	P26038	Moesin (Membrane-organizing extension spike protein)	20	2/2	0.464	1.31445	0/2	0	#DIV/0!	23	3/3	0.353	0/2	0	0.111	0
both	P50990	T-complex protein 1 subunit theta (TCP-1-theta) (CCT-theta) (Renal carcinoma antigen NY-REN-15)	17	2/2	0.714	1.31492	2/2	0.045	0.483871	23	3/3	0.543	1/2	0.093	0.171	-0.048
both	Q99832	T-complex protein 1 subunit eta (TCP-1-eta) (CCT-eta) (HIV-1 Nef-interacting protein)	16	2/2	0.392	1.31544	1/2	0.039	#DIV/0!	14	3/3	0.298	0/2	0	0.094	0.039
both	P30041	Peroxiredoxin-6 (Antioxidant protein 2) (1-Cys peroxiredoxin) (1-Cys PRX) (Acidic calcium-independent phospholipase A2) (aiPLA2) (Non-selenium glutathione peroxidase) (NSGPx) (24 kDa protein) (Liver 2D page spot 40) (Red blood cells page spot 12)	18	2/2	2.477	1.31545	1/2	0.194	#DIV/0!	24	3/3	1.883	0/2	0	0.594	0.194
both	Q99439	Calponin-2 (Calponin H2, smooth muscle) (Neutral calponin)	4	2/2	0.269	1.31863	0/2	0	#DIV/0!	6	3/3	0.204	0/2	0	0.065	0
both	P78371	T-complex protein 1 subunit beta (TCP-1-beta) (CCT-beta)	17	2/2	0.665	1.31944	2/2	0.084	1	23	3/3	0.504	1/2	0.084	0.161	0
both	P28074	Proteasome subunit beta type-5 (Proteasome epsilon chain) (Macropain epsilon chain) (Multicatalytic endopeptidase complex epsilon chain) (Proteasome subunit X) (Proteasome chain 6) (Proteasome subunit MB1)	14	2/2	1.409	1.32799	1/2	0.105	1	16	3/3	1.061	1/2	0.105	0.348	0
both	Q16222	UDP-N-acetylhexosamine pyrophosphorylase (Antigen X) (AGX) (Sperm-associated antigen 2)	6	2/2	0.233	1.33143	0/2	0	#DIV/0!	9	3/3	0.175	0/2	0	0.058	0
both	P46940	Ras GTPase-activating-like protein IQGAP1 (p195)	48	2/2	0.504	1.33333	1/2	0.093	1.78846	60	3/3	0.378	1/2	0.052	0.126	0.041
both	P48556	26S proteasome non-ATPase regulatory subunit 8 (26S proteasome regulatory subunit S14) (p31)	4	2/2	0.248	1.33333	1/2	0.089	0.649635	7	3/3	0.186	2/2	0.137	0.062	-0.048
both	P13667	Protein disulfide-isomerase A4 (Protein ERp-72) (ERp72)	12	2/2	0.267	1.335	0/2	0	#DIV/0!	15	3/3	0.2	0/2	0	0.067	0
both	P61081	NEDD8-conjugating enzyme Ubc12 (Ubiquitin-conjugating enzyme E2 M) (NEDD8 protein ligase) (NEDD8 carrier protein)	4	2/2	0.398	1.33557	0/2	0	#DIV/0!	4	3/3	0.298	0/2	0	0.1	0
both	Q15417	Calponin-3 (Calponin, acidic isoform)	10	2/2	0.743	1.33874	1/2	0.179	1.35606	15	3/3	0.555	2/2	0.132	0.188	0.047
both	P18085	ADP-ribosylation factor 4	15	2/2	3.798	1.33921	0/2	0	#DIV/0!	22	3/3	2.836	0/2	0	0.962	0
both	P14854	Cytochrome c oxidase subunit 6B1 (Cytochrome c oxidase subunit VIb isoform 1) (COX VIb-1)	3	2/2	0.697	1.34038	0/2	0	#DIV/0!	5	3/3	0.52	0/2	0	0.177	0
both	P45974	Ubiquitin carboxyl-terminal hydrolase 5 (Ubiquitin thioesterase 5) (Ubiquitin-specific-processing protease 5) (Deubiquitinating enzyme 5) (Isopeptidase T)	6	2/2	0.11	1.34146	0/2	0	#DIV/0!	6	3/3	0.082	0/2	0	0.028	0
both	O75390	Citrate synthase, mitochondrial	5	2/2	0.176	1.34351	1/2	0.054	0.317647	8	3/3	0.131	1/2	0.17	0.045	-0.116
both	P04844	Dolichyl-diphosphooligosaccharide--protein glycosyltransferase subunit 2 (Dolichyl-diphosphooligosaccharide--protein glycosyltransferase 63 kDa subunit) (Ribophorin-2) (Ribophorin II) (RPN-II) (RIBIIR)	8	2/2	0.207	1.34416	2/2	0.277	0.608791	12	3/3	0.154	1/2	0.455	0.053	-0.178
both	P55209	Nucleosome assembly protein 1-like 1 (NAP-1-related protein) (hNRP)	6	2/2	0.222	1.35366	1/2	0.119	#DIV/0!	5	3/3	0.164	0/2	0	0.058	0.119
both	P61289	Proteasome activator complex subunit 3 (Proteasome activator 28 subunit gamma) (PA28gamma) (Activator of multicatalytic protease subunit 3) (11S regulator complex subunit gamma) (REG-gamma) (Ki nuclear autoantigen)	6	2/2	0.274	1.35644	0/2	0	#DIV/0!	6	3/3	0.202	0/2	0	0.072	0
both	P62491	Ras-related protein Rab-11A (Rab-11) (YL8)	8	2/2	0.612	1.36	0/2	0	#DIV/0!	8	3/3	0.45	0/2	0	0.162	0
both	P20618	Proteasome subunit beta type-1 (Proteasome component C5) (Macropain subunit C5) (Multicatalytic endopeptidase complex subunit C5) (Proteasome gamma chain)	13	2/2	1.298	1.36059	1/2	0.194	2.08602	16	3/3	0.954	2/2	0.093	0.344	0.101
both	Q07020	60S ribosomal protein L18	6	2/2	0.241	1.36158	2/2	0.168	0.708861	8	3/3	0.177	2/2	0.237	0.064	-0.069
both	P60903	Protein S100-A10 (S100 calcium-binding protein A10) (Calpactin-1 light chain) (Calpactin I light chain) (p10 protein) (p11) (Cellular ligand of annexin II)	6	2/2	1.298	1.37792	1/2	1.031	1	11	3/3	0.942	1/2	1.031	0.356	0
both	O75369	Filamin-B (FLN-B) (Beta-filamin) (Actin-binding-like protein) (Thyroid autoantigen) (Truncated actin-binding protein) (Truncated ABP) (ABP-280 homolog) (ABP-278) (Filamin 3) (Filamin homolog 1) (Fh1)	34	2/2	0.189	1.37956	2/2	0.073	1	33	3/3	0.137	1/2	0.073	0.052	0
both	P62241	40S ribosomal protein S8	9	2/2	0.531	1.38642	2/2	0.421	0.743816	13	3/3	0.383	2/2	0.566	0.148	-0.145
both	P60900	Proteasome subunit alpha type-6 (Proteasome iota chain) (Macropain iota chain) (Multicatalytic endopeptidase complex iota chain) (27 kDa prosomal protein) (PROS-27) (p27K)	7	1/2	1.015	1.39041	1/2	0.222	1	12	3/3	0.73	2/2	0.222	0.285	0
both	Q9NZM1	Myoferlin (Fer-1-like protein 3)	18	2/2	0.121	1.3908	1/2	0.056	1	25	3/3	0.087	1/2	0.056	0.034	0
both	P12268	Inosine-5'-monophosphate dehydrogenase 2 (IMP dehydrogenase 2) (IMPDH-II) (IMPD 2)	10	2/2	0.437	1.39172	0/2	0	#DIV/0!	14	3/3	0.314	0/2	0	0.123	0
both	P09429	High mobility group protein B1 (High mobility group protein 1) (HMG-1)	11	2/2	0.478	1.40176	1/2	0.546	0.906977	22	3/3	0.341	2/2	0.602	0.137	-0.056
both	Q16643	Drebrin (Developmentally-regulated brain protein)	6	2/2	0.24	1.40351	2/2	0.054	1	8	3/3	0.171	1/2	0.054	0.069	0
both	P17812	CTP synthase 1 (UTP--ammonia ligase 1) (CTP synthetase 1)	7	2/2	0.201	1.40559	0/2	0	#DIV/0!	9	3/3	0.143	0/2	0	0.058	0
both	Q9Y490	Talin-1	73	2/2	0.707	1.41118	2/2	0.015	0.75	91	3/3	0.501	2/2	0.02	0.206	-0.005
both	O15460	Prolyl 4-hydroxylase subunit alpha-2 (4-PH alpha-2) (Procollagen-proline,2-oxoglutarate-4-dioxygenase subunit alpha-2)	10	2/2	0.233	1.41212	2/2	0.108	#DIV/0!	10	3/3	0.165	0/2	0	0.068	0.108
both	P36542	ATP synthase subunit gamma, mitochondrial (F-ATPase gamma subunit)	5	1/2	0.377	1.42264	0/2	0	#DIV/0!	9	3/3	0.265	0/2	0	0.112	0
both	Q9H3K6	BolA-like protein 2	4	2/2	0.966	1.43111	0/2	0	#DIV/0!	6	3/3	0.675	0/2	0	0.291	0
both	Q9BRA2	Thioredoxin domain-containing protein 17 (Thioredoxin-like protein 5) (14 kDa thioredoxin-related protein) (TRP14) (Protein 42-9-9)	4	2/2	1.031	1.43394	0/2	0	#DIV/0!	8	3/3	0.719	0/2	0	0.312	0
both	O14818	Proteasome subunit alpha type-7 (Proteasome subunit RC6-1) (Proteasome subunit XAPC7)	10	2/2	0.797	1.44646	1/2	0.241	1.18137	15	3/3	0.551	2/2	0.204	0.246	0.037
both	P62280	40S ribosomal protein S11	9	2/2	0.622	1.44651	1/2	0.668	0.90027	14	3/3	0.43	2/2	0.742	0.192	-0.074
both	P09382	Galectin-1 (Lectin galactoside-binding soluble 1) (Beta-galactoside-binding lectin L-14-I) (Lactose-binding lectin 1) (S-Lac lectin 1) (Galaptin) (14 kDa lectin) (HPL) (HBL) (Putative MAPK-activating protein PM12)	15	2/2	7.431	1.44967	1/2	1.894	1.83705	23	3/3	5.126	1/2	1.031	2.305	0.863
both	P15559	NAD(P)H dehydrogenase [quinone] 1 (Quinone reductase 1) (NAD(P)H:quinone oxidoreductase 1) (QR1) (DT-diaphorase) (DTD) (Azoreductase) (Phylloquinone reductase) (Menadione reductase)	13	2/2	1.341	1.45603	0/2	0	#DIV/0!	14	3/3	0.921	0/2	0	0.42	0
both	Q13451	FK506-binding protein 5 (Peptidyl-prolyl cis-trans isomerase) (PPIase) (51 kDa FK506-binding protein) (FKBP-51) (54 kDa progesterone receptor-associated immunophilin) (FKBP54) (P54) (FF1 antigen) (HSP90-binding immunophilin) (Androgen-regulated protein 6)	8	2/2	0.303	1.45673	0/2	0	0	11	3/3	0.208	1/2	0.041	0.095	-0.041
both	O75964	ATP synthase subunit g, mitochondrial (ATPase subunit g)	4	2/2	1.254	1.46154	0/2	0	0	6	3/3	0.858	1/2	0.259	0.396	-0.259
both	P20674	Cytochrome c oxidase subunit 5A, mitochondrial (Cytochrome c oxidase polypeptide Va)	5	2/2	0.757	1.48431	0/2	0	#DIV/0!	7	3/3	0.51	0/2	0	0.247	0
both	Q9BRG1	Vacuolar protein-sorting-associated protein 25 (hVps25) (ESCRT-II complex subunit VPS25) (ELL-associated protein of 20 kDa) (Dermal papilla-derived protein 9)	3	1/2	0.468	1.49045	0/2	0	#DIV/0!	5	3/3	0.314	0/2	0	0.154	0
both	P32119	Peroxiredoxin-2 (Thioredoxin peroxidase 1) (Thioredoxin-dependent peroxide reductase 1) (Thiol-specific antioxidant protein) (TSA) (PRP) (Natural killer cell-enhancing factor B) (NKEF-B)	12	2/2	1.656	1.49189	1/2	0.129	0.470803	15	3/3	1.11	2/2	0.274	0.546	-0.145
both	P00491	Purine nucleoside phosphorylase (PNP) (Inosine phosphorylase)	10	2/2	0.66	1.49321	0/2	0	#DIV/0!	9	3/3	0.442	0/2	0	0.218	0
both	P61353	60S ribosomal protein L27	8	2/2	0.526	1.49432	1/2	0.701	0.852798	14	3/3	0.352	2/2	0.822	0.174	-0.121
both	P52815	39S ribosomal protein L12, mitochondrial (L12mt) (5c5-2)	3	1/2	0.35	1.49573	0/2	0	#DIV/0!	5	3/3	0.234	0/2	0	0.116	0
both	P30622	CAP-Gly domain-containing linker protein 1 (Restin) (Cytoplasmic linker protein 170 alpha-2) (CLIP-170) (Reed-Sternberg intermediate filament-associated protein) (Cytoplasmic linker protein 1)	2	1/2	0.024	1.5	0/2	0	#DIV/0!	4	3/3	0.016	0/2	0	0.008	0
both	Q9Y333	U6 snRNA-associated Sm-like protein LSm2 (snRNP core Sm-like protein Sm-x5) (Small nuclear ribonuclear protein D homolog) (Protein G7b)	7	2/2	2.298	1.51184	2/2	0.259	0.613744	9	3/3	1.52	2/2	0.422	0.778	-0.163
both	O60518	Ran-binding protein 6 (RanBP6)	3	2/2	0.053	1.51429	1/2	0.026	#DIV/0!	3	3/3	0.035	0/2	0	0.018	0.026
both	Q12792	Twinfilin-1 (Protein A6) (Protein tyrosine kinase 9)	2	2/2	0.088	1.51724	0/2	0	#DIV/0!	2	3/3	0.058	0/2	0	0.03	0
both	O75821	Eukaryotic translation initiation factor 3 subunit G (eIF3g) (Eukaryotic translation initiation factor 3 subunit 4) (eIF-3-delta) (Eukaryotic translation initiation factor 3 RNA-binding subunit) (eIF-3 RNA-binding subunit) (eIF3 p44) (eIF3 p42)	2	1/2	0.129	1.51765	2/2	0.062	#DIV/0!	3	3/3	0.085	0/2	0	0.044	0.062
both	Q13838	Spliceosome RNA helicase BAT1 (DEAD box protein UAP56) (56 kDa U2AF65-associated protein) (ATP-dependent RNA helicase p47) (HLA-B-associated transcript-1)	8	2/2	0.108	1.52113	2/2	0.329	1.59709	10	3/3	0.071	2/2	0.206	0.037	0.123
both	Q16698	2,4-dienoyl-CoA reductase, mitochondrial (2,4-dienoyl-CoA reductase [NADPH]) (4-enoyl-CoA reductase [NADPH])	5	1/2	0.145	1.52632	1/2	0.403	1.12885	9	3/3	0.095	2/2	0.357	0.05	0.046
both	P09936	Ubiquitin carboxyl-terminal hydrolase isozyme L1 (UCH-L1) (Ubiquitin thioesterase L1) (Neuron cytoplasmic protein 9.5) (PGP 9.5) (PGP9.5)	9	2/2	0.657	1.52791	0/2	0	#DIV/0!	8	3/3	0.43	0/2	0	0.227	0
both	P28072	Proteasome subunit beta type-6 (Proteasome delta chain) (Macropain delta chain) (Multicatalytic endopeptidase complex delta chain) (Proteasome subunit Y)	5	2/2	0.48	1.52866	0/2	0	0	5	3/3	0.314	1/2	0.292	0.166	-0.292
both	P46926	Glucosamine-6-phosphate isomerase 1 (Glucosamine-6-phosphate deaminase 1) (GlcN6P deaminase 1) (Oscillin)	3	1/2	0.241	1.53503	0/2	0	#DIV/0!	5	3/3	0.157	0/2	0	0.084	0
both	O95394	Phosphoacetylglucosamine mutase (PAGM) (Acetylglucosamine phosphomutase) (N-acetylglucosamine-phosphate mutase) (Phosphoglucomutase 3)	3	2/2	0.1	1.53846	0/2	0	#DIV/0!	4	3/3	0.065	0/2	0	0.035	0
both	Q08431	Lactadherin (Milk fat globule-EGF factor 8) (MFG-E8) (HMFG) (Breast epithelial antigen BA46) (MFGM) (SED1)	3	2/2	0.191	1.54032	0/2	0	#DIV/0!	4	3/3	0.124	0/2	0	0.067	0
both	P67809	Nuclease-sensitive element-binding protein 1 (Y-box-binding protein 1) (Y-box transcription factor) (YB-1) (CCAAT-binding transcription factor I subunit A) (CBF-A) (Enhancer factor I subunit A) (EFI-A) (DNA-binding protein B) (DBPB)	4	2/2	0.108	1.54286	2/2	0.07	1	2	3/3	0.07	1/2	0.07	0.038	0
both	O00469	Procollagen-lysine,2-oxoglutarate 5-dioxygenase 2 (Lysyl hydroxylase 2) (LH2)	17	2/2	0.364	1.55556	1/2	0.094	#DIV/0!	17	3/3	0.234	0/2	0	0.13	0.094
both	P46459	Vesicle-fusing ATPase (N-ethylmaleimide-sensitive fusion protein) (NEM-sensitive fusion protein) (Vesicular-fusion protein NSF)	7	2/2	0.112	1.55556	0/2	0	#DIV/0!	7	3/3	0.072	0/2	0	0.04	0
both	Q6P5R6	60S ribosomal protein L22-like 1	3	1/2	0.389	1.556	1/2	0.389	1.58776	6	3/3	0.25	2/2	0.245	0.139	0.144
both	Q92882	Osteoclast-stimulating factor 1	2	2/2	0.19	1.55738	0/2	0	0	2	3/3	0.122	1/2	0.122	0.068	-0.122
both	P62330	ADP-ribosylation factor 6	5	1/2	0.65	1.5625	0/2	0	#DIV/0!	8	3/3	0.416	0/2	0	0.234	0
both	P06703	Protein S100-A6 (S100 calcium-binding protein A6) (Calcyclin) (Prolactin receptor-associated protein) (PRA) (Growth factor-inducible protein 2A9) (MLN 4)	9	2/2	4.045	1.56298	1/2	0.233	1	12	3/3	2.588	1/2	0.233	1.457	0
both	O95372	Acyl-protein thioesterase 2 (Lysophospholipase II) (LPL-I)	3	2/2	0.202	1.56589	0/2	0	#DIV/0!	2	3/3	0.129	0/2	0	0.073	0
both	P35579	Myosin-9 (Myosin heavy chain 9) (Myosin heavy chain, non-muscle IIa) (Non-muscle myosin heavy chain IIa) (NMMHC II-a) (Cellular myosin heavy chain, type A) (Non-muscle myosin heavy chain A) (NMMHC-A)	97	2/2	0.795	1.56805	2/2	0.094	0.652778	120	3/3	0.507	2/2	0.144	0.288	-0.05
both	P17655	Calpain-2 catalytic subunit (Calpain-2 large subunit) (Calcium-activated neutral proteinase 2) (CANP 2) (Calpain M-type) (M-calpain) (Millimolar-calpain) (Calpain large polypeptide L2)	15	2/2	0.408	1.56923	0/2	0	#DIV/0!	15	3/3	0.26	0/2	0	0.148	0
both	Q15404	Ras suppressor protein 1 (Rsu-1)	8	2/2	0.485	1.56958	1/2	0.172	1.35433	10	3/3	0.309	2/2	0.127	0.176	0.045
both	O75340	Programmed cell death protein 6 (Apoptosis-linked gene 2 protein) (Probable calcium-binding protein ALG-2)	5	1/2	0.896	1.58025	0/2	0	#DIV/0!	6	3/3	0.567	0/2	0	0.329	0
both	P50991	T-complex protein 1 subunit delta (TCP-1-delta) (CCT-delta) (Stimulator of TAR RNA-binding)	16	2/2	0.594	1.584	1/2	0.126	1	17	3/3	0.375	1/2	0.126	0.219	0
both	P63220	40S ribosomal protein S21	6	2/2	1.092	1.58721	1/2	0.874	0.637026	10	3/3	0.688	2/2	1.372	0.404	-0.498
both	Q9NQP4	Prefoldin subunit 4 (Protein C-1)	3	1/2	0.701	1.59318	0/2	0	#DIV/0!	5	3/3	0.44	0/2	0	0.261	0
both	Q15056	Eukaryotic translation initiation factor 4H (eIF-4H) (Williams-Beuren syndrome chromosomal region 1 protein)	4	2/2	0.185	1.59483	1/2	0.068	1	4	3/3	0.116	1/2	0.068	0.069	0
both	P46781	40S ribosomal protein S9	19	2/2	0.843	1.60266	2/2	0.635	1.74931	16	3/3	0.526	2/2	0.363	0.317	0.272
both	P09669	Cytochrome c oxidase subunit 6C (Cytochrome c oxidase polypeptide VIc)	3	2/2	0.376	1.61373	1/2	0.233	#DIV/0!	2	3/3	0.233	0/2	0	0.143	0.233
both	P51452	Dual specificity protein phosphatase 3 (Dual specificity protein phosphatase VHR)	7	1/2	1.239	1.63241	0/2	0	#DIV/0!	9	3/3	0.759	0/2	0	0.48	0
both	P35237	Serpin B6 (Placental thrombin inhibitor) (Cytoplasmic antiproteinase) (CAP) (Proteinase inhibitor 6) (PI-6)	10	2/2	0.4	1.63934	0/2	0	#DIV/0!	9	3/3	0.244	0/2	0	0.156	0
both	Q8WUM4	Programmed cell death 6-interacting protein (PDCD6-interacting protein) (ALG-2-interacting protein 1) (Hp95)	16	2/2	0.317	1.64249	0/2	0	#DIV/0!	16	3/3	0.193	0/2	0	0.124	0
both	P51148	Ras-related protein Rab-5C (RAB5L) (L1880)	9	2/2	0.838	1.67265	0/2	0	0	7	3/3	0.501	1/2	0.11	0.337	-0.11
both	P63010	AP-2 complex subunit beta (Adapter-related protein complex 2 beta subunit) (Adaptor protein complex AP-2 subunit beta) (Beta2-adaptin) (Beta-adaptin) (Plasma membrane adaptor HA2/AP2 adaptin beta subunit) (Clathrin assembly protein complex 2 beta large ch	11	2/2	0.248	1.68707	2/2	0.117	1.18182	13	3/3	0.147	1/2	0.099	0.101	0.018
both	P62987	Ubiquitin-60S ribosomal protein L40 (Ubiquitin A-52 residue ribosomal protein fusion product 1) (CEP52)	10	2/2	1.579	1.69421	1/2	0.778	1.72889	12	3/3	0.932	2/2	0.45	0.647	0.328
both	Q9HB71	Calcyclin-binding protein (CacyBP) (Siah-interacting protein) (S100A6-binding protein)	7	2/2	0.38	1.69643	0/2	0	0	7	3/3	0.224	2/2	0.077	0.156	-0.077
both	P11216	Glycogen phosphorylase, brain form	19	2/2	0.339	1.73846	0/2	0	#DIV/0!	18	3/3	0.195	0/2	0	0.144	0
both	Q15019	Septin-2 (Neural precursor cell expressed developmentally down-regulated protein 5) (NEDD-5)	10	2/2	0.455	1.7433	1/2	0.567	2.1	15	3/3	0.261	2/2	0.27	0.194	0.297
both	P21589	5'-nucleotidase (Ecto-5'-nucleotidase) (5'-NT)	14	2/2	0.417	1.77447	0/2	0	#DIV/0!	12	3/3	0.235	0/2	0	0.182	0
both	Q9NQC3	Reticulon-4 (Neurite outgrowth inhibitor) (Nogo protein) (Foocen) (Neuroendocrine-specific protein) (NSP) (Neuroendocrine-specific protein C homolog) (RTN-x) (Reticulon-5)	5	2/2	0.093	1.78846	0/2	0	0	7	3/3	0.052	1/2	0.026	0.041	-0.026
both	P52565	Rho GDP-dissociation inhibitor 1 (Rho GDI 1) (Rho-GDI alpha)	5	1/2	0.65	1.79063	0/2	0	#DIV/0!	5	3/3	0.363	0/2	0	0.287	0
both	P62979	40S ribosomal protein S27a	12	2/2	4.236	1.81413	1/2	1.894	2.34116	15	3/3	2.335	2/2	0.809	1.901	1.085
both	P25789	Proteasome subunit alpha type-4 (Proteasome component C9) (Macropain subunit C9) (Multicatalytic endopeptidase complex subunit C9) (Proteasome subunit L)	9	2/2	0.431	1.83404	1/2	0.322	4.47222	8	3/3	0.235	1/2	0.072	0.196	0.25
both	O43795	Myosin-Ib (Myosin I alpha) (MMI-alpha) (MYH-1c)	3	1/2	0.046	1.84	0/2	0	#DIV/0!	4	3/3	0.025	0/2	0	0.021	0
both	P04632	Calpain small subunit 1 (CSS1) (Calcium-dependent protease small subunit 1) (Calcium-dependent protease small subunit) (CDPS) (Calpain regulatory subunit) (Calcium-activated neutral proteinase small subunit) (CANP small subunit)	12	2/2	1.88	1.84133	1/2	0.259	2.12295	13	3/3	1.021	1/2	0.122	0.859	0.137
both	P19367	Hexokinase-1 (Hexokinase type I) (HK I) (Brain form hexokinase)	10	2/2	0.15	1.85185	2/2	0.06	0.833333	11	3/3	0.081	1/2	0.072	0.069	-0.012
both	P12955	Xaa-Pro dipeptidase (X-Pro dipeptidase) (Proline dipeptidase) (Prolidase) (Imidodipeptidase) (Peptidase D)	6	2/2	0.167	1.85556	1/2	0.053	#DIV/0!	5	3/3	0.09	0/2	0	0.077	0.053
both	Q9ULV4	Coronin-1C (Coronin-3) (hCRNN4)	9	2/2	0.246	1.86364	2/2	0.098	0.485149	8	3/3	0.132	1/2	0.202	0.114	-0.104
both	P52292	Importin subunit alpha-2 (Karyopherin subunit alpha-2) (SRP1-alpha) (RAG cohort protein 1)	3	1/2	0.179	1.86458	0/2	0	0	4	3/3	0.096	1/2	0.056	0.083	-0.056
both	Q96HE7	ERO1-like protein alpha (ERO1-L-alpha) (Oxidoreductin-1-L-alpha) (Endoplasmic oxidoreductin-1-like protein)	7	2/2	0.23	1.86992	0/2	0	#DIV/0!	5	3/3	0.123	0/2	0	0.107	0
both	P04899	Guanine nucleotide-binding protein G(i), alpha-2 subunit (Adenylate cyclase-inhibiting G alpha protein)	5	2/2	0.189	1.87129	0/2	0	#DIV/0!	5	3/3	0.101	0/2	0	0.088	0
both	O75396	Vesicle-trafficking protein SEC22b (SEC22 vesicle-trafficking protein homolog B) (SEC22 vesicle-trafficking protein-like 1) (ERS24) (ERS-24)	6	2/2	0.741	1.87595	2/2	0.116	1	7	3/3	0.395	1/2	0.116	0.346	0
both	P61163	Alpha-centractin (Centractin) (Centrosome-associated actin homolog) (Actin-RPV) (ARP1)	5	2/2	0.19	1.88119	1/2	0.122	2.0678	4	3/3	0.101	2/2	0.059	0.089	0.063
both	P67775	Serine/threonine-protein phosphatase 2A catalytic subunit alpha isoform (PP2A-alpha) (Replication protein C) (RP-C)	3	1/2	0.259	1.89051	0/2	0	#DIV/0!	4	3/3	0.137	0/2	0	0.122	0
both	Q9BVK6	Transmembrane emp24 domain-containing protein 9 (Glycoprotein 25L2)	5	2/2	0.359	1.89947	1/2	0.089	1	6	3/3	0.189	2/2	0.089	0.17	0
both	Q16531	DNA damage-binding protein 1 (Damage-specific DNA-binding protein 1) (UV-damaged DNA-binding factor) (DDB p127 subunit) (DNA damage-binding protein a) (DDBa) (UV-damaged DNA-binding protein 1) (UV-DDB 1) (Xeroderma pigmentosum group E-complementing protei	10	2/2	0.152	1.9	0/2	0	#DIV/0!	9	3/3	0.08	0/2	0	0.072	0
both	Q13813	Spectrin alpha chain, brain (Spectrin, non-erythroid alpha chain) (Alpha-II spectrin) (Fodrin alpha chain)	26	2/2	0.074	1.94737	2/2	0.104	0.522613	32	3/3	0.038	1/2	0.199	0.036	-0.095
both	Q99627	COP9 signalosome complex subunit 8 (Signalosome subunit 8) (JAB1-containing signalosome subunit 8) (COP9 homolog) (hCOP9)	4	1/2	0.931	1.97246	0/2	0	#DIV/0!	5	3/3	0.472	0/2	0	0.459	0
both	P46778	60S ribosomal protein L21	6	2/2	0.346	1.97714	2/2	0.285	1.28959	7	3/3	0.175	2/2	0.221	0.171	0.064
both	P16615	Sarcoplasmic/endoplasmic reticulum calcium ATPase 2 (SERCA2) (Calcium pump 2) (Calcium-transporting ATPase sarcoplasmic reticulum type, slow twitch skeletal muscle isoform) (SR Ca(2+)-ATPase 2) (Endoplasmic reticulum class 1/2 Ca(2+) ATPase)	6	1/2	0.17	2	0/2	0	#DIV/0!	9	3/3	0.085	0/2	0	0.085	0
both	P08237	6-phosphofructokinase, muscle type (Phosphofructokinase 1) (Phosphohexokinase) (Phosphofructo-1-kinase isozyme A) (PFK-A)	2	1/2	0.062	2	1/2	0.031	#DIV/0!	3	3/3	0.031	0/2	0	0.031	0.031
both	Q96G03	Phosphoglucomutase-2 (PGM 2) (Glucose phosphomutase 2)	2	1/2	0.073	2.02778	0/2	0	#DIV/0!	2	3/3	0.036	0/2	0	0.037	0
both	P06756	Integrin alpha-V (Vitronectin receptor subunit alpha)	2	1/2	0.051	2.04	0/2	0	#DIV/0!	3	3/3	0.025	0/2	0	0.026	0
both	P08397	Porphobilinogen deaminase (PBG-D) (Pre-uroporphyrinogen synthase) (Hydroxymethylbilane synthase) (HMBS)	2	1/2	0.136	2.06061	0/2	0	#DIV/0!	2	3/3	0.066	0/2	0	0.07	0
both	P33176	Kinesin-1 heavy chain (Ubiquitous kinesin heavy chain) (UKHC) (Conventional kinesin heavy chain)	9	1/2	0.177	2.10714	0/2	0	0	12	3/3	0.084	1/2	0.018	0.093	-0.018
both	Q8N1G4	Leucine-rich repeat-containing protein 47	4	1/2	0.12	2.30769	1/2	0.038	#DIV/0!	4	3/3	0.052	0/2	0	0.068	0.038
both	Q9NR45	Sialic acid synthase (N-acetylneuraminate synthase) (N-acetylneuraminic acid synthase) (N-acetylneuraminate-9-phosphate synthase) (N-acetylneuraminic acid phosphate synthase)	4	1/2	0.292	2.53913	0/2	0	#DIV/0!	4	3/3	0.115	0/2	0	0.177	0
both	P33991	DNA replication licensing factor MCM4 (CDC21 homolog) (P1-CDC21)	5	1/2	0.141	2.56364	0/2	0	#DIV/0!	5	3/3	0.055	0/2	0	0.086	0
both	Q9P1F3	UPF0727 protein C6orf115	3	1/2	1.154	2.76739	0/2	0	#DIV/0!	4	3/3	0.417	0/2	0	0.737	0
both	O95340	Bifunctional 3'-phosphoadenosine 5'-phosphosulfate synthetase 2 (PAPS synthetase 2) (Sulfurylase kinase 2) (SK 2)	7	1/2	0.259	2.81522	0/2	0	#DIV/0!	6	3/3	0.092	0/2	0	0.167	0
both	Q15819	Ubiquitin-conjugating enzyme E2 variant 2 (MMS2) (Enterocyte differentiation-associated factor EDAF-1) (Enterocyte differentiation-promoting factor) (EDPF-1) (Vitamin D3-inducible protein) (DDVit 1)	7	1/2	1.448	2.896	0/2	0	#DIV/0!	6	3/3	0.5	0/2	0	0.948	0
both	Q99613	Eukaryotic translation initiation factor 3 subunit C (eIF3c) (Eukaryotic translation initiation factor 3 subunit 8) (eIF3 p110)	4	1/2	0.067	3.04545	1/2	0.022	1	3	3/3	0.022	1/2	0.022	0.045	0
both	P63000	Ras-related C3 botulinum toxin substrate 1 (p21-Rac1) (Ras-like protein TC25) (Cell migration-inducing gene 5 protein)	8	1/2	1.637	3.09452	0/2	0	#DIV/0!	6	3/3	0.529	0/2	0	1.108	0
both	P29992	Guanine nucleotide-binding protein subunit alpha-11 (G-protein subunit alpha-11) (Guanine nucleotide-binding protein G(y) subunit alpha)	3	1/2	0.189	3.20339	0/2	0	#DIV/0!	2	3/3	0.059	0/2	0	0.13	0
both	Q9Y3B8	Oligoribonuclease, mitochondrial (Small fragment nuclease) (RNA exonuclease 2 homolog)	4	1/2	0.407	3.36364	0/2	0	#DIV/0!	3	3/3	0.121	0/2	0	0.286	0
both	Q13404	Ubiquitin-conjugating enzyme E2 variant 1 (UEV-1) (CROC-1) (TRAF6-regulated IKK activator 1 beta Uev1A)	8	1/2	1.783	3.63136	0/2	0	#DIV/0!	5	3/3	0.491	0/2	0	1.292	0
both	P62875	DNA-directed RNA polymerases I, II, and III subunit RPABC5 (RNA polymerases I, II, and III subunit ABC5) (DNA-directed RNA polymerase III subunit L) (RPB10 homolog) (RNA polymerase II 7.6 kDa subunit) (RPB7.6)	1	0/2	0	0	1/2	0.389	1	3	3/3	0.57	1/2	0.389	-0.57	0
both	P18754	Regulator of chromosome condensation (Chromosome condensation protein 1) (Cell cycle regulatory protein)	3	0/2	0	0	2/2	0.131	0.658291	6	3/3	0.085	1/2	0.199	-0.085	-0.068
both	Q9UBS4	DnaJ homolog subfamily B member 11 (ER-associated dnaJ protein 3) (ERj3p) (ERdj3) (ER-associated Hsp40 co-chaperone) (ER-associated DNAJ) (HEDJ) (hDj9) (PWP1-interacting protein 4) (APOBEC1-binding protein 2) (ABBP-2)	2	0/2	0	0	1/2	0.125	1.34409	5	3/3	0.061	2/2	0.093	-0.061	0.032
both	P19525	Interferon-induced, double-stranded RNA-activated protein kinase (Interferon-inducible RNA-dependent protein kinase) (Eukaryotic translation initiation factor 2-alpha kinase 2) (eIF-2A protein kinase 2) (Protein kinase RNA-activated) (PKR) (p68 kinase) (P	2	0/2	0	0	2/2	0.052	1.52941	2	3/3	0.034	1/2	0.034	-0.034	0.018
both	P48163	NADP-dependent malic enzyme (NADP-ME) (Malic enzyme 1)	1	1/2	0.041	0.149091	0/2	0	#DIV/0!	8	2/3	0.275	0/2	0	-0.234	0
both	Q14847	LIM and SH3 domain protein 1 (LASP-1) (MLN 50)	2	1/2	0.08	0.169492	1/2	0.166	2.075	8	2/3	0.472	2/2	0.08	-0.392	0.086
both	Q9Y6N5	Sulfide:quinone oxidoreductase, mitochondrial	2	1/2	0.11	0.176565	0/2	0	#DIV/0!	16	2/3	0.623	0/2	0	-0.513	0
both	O14579	Coatomer subunit epsilon (Epsilon-coat protein) (Epsilon-COP)	3	1/2	0.089	0.189765	2/2	0.089	#DIV/0!	6	2/3	0.469	0/2	0	-0.38	0.089
both	P11908	Ribose-phosphate pyrophosphokinase 2 (Phosphoribosyl pyrophosphate synthetase II) (PRS-II) (PPRibP)	2	2/2	0.083	0.219577	0/2	0	#DIV/0!	6	2/3	0.378	0/2	0	-0.295	0
both	Q9NR28	Diablo homolog, mitochondrial (Second mitochondria-derived activator of caspase) (Smac protein) (Direct IAP-binding protein with low pI)	1	1/2	0.105	0.249406	0/2	0	#DIV/0!	4	2/3	0.421	0/2	0	-0.316	0
both	O15067	Phosphoribosylformylglycinamidine synthase (FGAM synthase) (Formylglycinamide ribotide amidotransferase) (FGARAT) (Formylglycinamide ribotide synthetase)	3	2/2	0.036	0.253521	0/2	0	0	12	2/3	0.142	1/2	0.024	-0.106	-0.024
both	P62633	Cellular nucleic acid-binding protein (CNBP) (Zinc finger protein 9)	2	2/2	0.093	0.254795	1/2	0.093	#DIV/0!	5	2/3	0.365	0/2	0	-0.272	0.093
both	Q8N163	Protein KIAA1967 (Deleted in breast cancer gene 1 protein) (DBC.1) (p30 DBC)	1	1/2	0.027	0.264706	2/2	0.027	#DIV/0!	6	2/3	0.102	0/2	0	-0.075	0.027
both	Q8WW59	SPRY domain-containing protein 4	1	1/2	0.105	0.278515	0/2	0	#DIV/0!	5	2/3	0.377	0/2	0	-0.272	0
both	Q9NPJ3	Acyl-coenzyme A thioesterase 13 (Acyl-CoA thioesterase 13) (Thioesterase superfamily member 2)	3	2/2	0.145	0.281553	1/2	0.311	1	6	2/3	0.515	2/2	0.311	-0.37	0
both	P21399	Cytoplasmic aconitate hydratase (Aconitase) (Citrate hydro-lyase) (Iron-responsive element-binding protein 1) (IRE-BP 1) (Iron regulatory protein 1) (IRP1) (Ferritin repressor protein)	2	2/2	0.046	0.282209	0/2	0	#DIV/0!	9	2/3	0.163	0/2	0	-0.117	0
both	Q8N668	COMM domain-containing protein 1 (Protein Murr1)	1	1/2	0.129	0.294521	0/2	0	#DIV/0!	5	2/3	0.438	0/2	0	-0.309	0
both	Q9Y315	Putative deoxyribose-phosphate aldolase (Phosphodeoxyriboaldolase) (Deoxyriboaldolase)	2	2/2	0.066	0.311321	0/2	0	#DIV/0!	6	2/3	0.212	0/2	0	-0.146	0
both	P16435	NADPH--cytochrome P450 reductase (CPR)	1	1/2	0.038	0.31405	0/2	0	#DIV/0!	6	2/3	0.121	0/2	0	-0.083	0
both	P26368	Splicing factor U2AF 65 kDa subunit (U2 auxiliary factor 65 kDa subunit) (hU2AF65) (U2 snRNP auxiliary factor large subunit)	3	1/2	0.048	0.317881	2/2	0.099	1.35616	6	2/3	0.151	2/2	0.073	-0.103	0.026
both	P36551	Coproporphyrinogen-III oxidase, mitochondrial (Coproporphyrinogenase)	1	1/2	0.048	0.317881	0/2	0	#DIV/0!	4	2/3	0.151	0/2	0	-0.103	0
both	Q9Y4Z0	U6 snRNA-associated Sm-like protein LSm4 (Glycine-rich protein) (GRP)	3	1/2	0.105	0.351171	1/2	0.35	1.57658	8	2/3	0.299	2/2	0.222	-0.194	0.128
both	Q07954	Prolow-density lipoprotein receptor-related protein 1 (LRP) (Alpha-2-macroglobulin receptor) (A2MR) (Apolipoprotein E receptor) (APOER)	1	1/2	0.006	0.352941	0/2	0	0	6	2/3	0.017	1/2	0.006	-0.011	-0.006
both	Q9NYL4	FK506-binding protein 11 (Peptidyl-prolyl cis-trans isomerase) (PPIase) (19 kDa FK506-binding protein) (FKBP-19)	2	2/2	0.145	0.357143	2/2	0.228	1.57241	4	2/3	0.406	1/2	0.145	-0.261	0.083
both	P37108	Signal recognition particle 14 kDa protein (SRP14) (18 kDa Alu RNA-binding protein)	3	1/2	0.136	0.357895	1/2	0.468	1.23158	8	2/3	0.38	2/2	0.38	-0.244	0.088
both	P32321	Deoxycytidylate deaminase (dCMP deaminase)	1	1/2	0.136	0.357895	0/2	0	#DIV/0!	3	2/3	0.38	0/2	0	-0.244	0
both	Q7L5N1	COP9 signalosome complex subunit 6 (Signalosome subunit 6) (JAB1-containing signalosome subunit 6) (Vpr-interacting protein) (hVIP) (MOV34 homolog)	2	2/2	0.089	0.358871	0/2	0	#DIV/0!	4	2/3	0.248	0/2	0	-0.159	0
both	Q9UMY4	Sorting nexin-12	1	1/2	0.122	0.363095	0/2	0	#DIV/0!	4	2/3	0.336	0/2	0	-0.214	0
both	Q9BW83	Putative GTP-binding protein RAY-like (Rab-like protein 4)	1	1/2	0.122	0.363095	0/2	0	#DIV/0!	4	2/3	0.336	0/2	0	-0.214	0
both	Q9BSD7	Nucleoside-triphosphatase C1orf57 (NTPase) (Nucleoside triphosphate phosphohydrolase)	2	1/2	0.116	0.365931	1/2	0.116	0.458498	6	2/3	0.317	2/2	0.253	-0.201	-0.137
both	P21291	Cysteine and glycine-rich protein 1 (Cysteine-rich protein 1)	5	2/2	0.217	0.371575	2/2	0.156	1	10	2/3	0.584	2/2	0.156	-0.367	0
both	O95777	U6 snRNA-associated Sm-like protein LSm8	1	2/2	0.389	0.375483	1/2	0.389	1	4	2/3	1.036	2/2	0.389	-0.647	0
both	Q13155	Aminoacyl tRNA synthetase complex-interacting multifunctional protein 2 (Multisynthetase complex auxiliary component p38) (Protein JTV-1)	2	2/2	0.083	0.375566	0/2	0	0	4	2/3	0.221	1/2	0.083	-0.138	-0.083
both	Q13283	Ras GTPase-activating protein-binding protein 1 (G3BP-1) (ATP-dependent DNA helicase VIII) (HDH-VIII) (GAP SH3 domain-binding protein 1)	4	1/2	0.056	0.380952	2/2	0.181	1.56034	7	2/3	0.147	1/2	0.116	-0.091	0.065
both	Q7Z4H8	KDEL motif-containing protein 2	1	1/2	0.04	0.380952	0/2	0	#DIV/0!	4	2/3	0.105	0/2	0	-0.065	0
both	P41091	Eukaryotic translation initiation factor 2 subunit 3 (Eukaryotic translation initiation factor 2 subunit gamma) (eIF-2-gamma)	4	2/2	0.048	0.384	2/2	0.1	0.377358	9	2/3	0.125	1/2	0.265	-0.077	-0.165
both	Q9UJ70	N-acetyl-D-glucosamine kinase (N-acetylglucosamine kinase) (GlcNAc kinase)	3	2/2	0.172	0.390909	0/2	0	#DIV/0!	7	2/3	0.44	0/2	0	-0.268	0
both	P49589	Cysteinyl-tRNA synthetase, cytoplasmic (Cysteine--tRNA ligase) (CysRS)	1	1/2	0.029	0.391892	0/2	0	#DIV/0!	5	2/3	0.074	0/2	0	-0.045	0
both	Q6YHK3	CD109 antigen (C3 and PZP-like alpha-2-macroglobulin domain-containing protein 7) (150 KDa TGF-beta-1-binding protein) (Platelet-specific Gov antigen) (p180) (r150)	7	2/2	0.077	0.392857	0/2	0	#DIV/0!	17	2/3	0.196	0/2	0	-0.119	0
both	O95757	Heat shock 70 kDa protein 4L (Osmotic stress protein 94) (Heat shock 70-related protein APG-1)	1	2/2	0.024	0.4	0/2	0	#DIV/0!	4	2/3	0.06	0/2	0	-0.036	0
both	P62256	Ubiquitin-conjugating enzyme E2 H (Ubiquitin-protein ligase H) (Ubiquitin carrier protein H) (UbcH2) (E2-20K)	1	1/2	0.166	0.442667	0/2	0	#DIV/0!	3	2/3	0.375	0/2	0	-0.209	0
both	P29373	Cellular retinoic acid-binding protein 2 (Cellular retinoic acid-binding protein II) (CRABP-II)	1	1/2	0.145	0.448916	0/2	0	#DIV/0!	4	2/3	0.323	0/2	0	-0.178	0
both	P63098	Calcineurin subunit B type 1 (Protein phosphatase 2B regulatory subunit 1) (Protein phosphatase 3 regulatory subunit B alpha isoform 1)	1	1/2	0.136	0.450331	0/2	0	#DIV/0!	3	2/3	0.302	0/2	0	-0.166	0
both	P54727	UV excision repair protein RAD23 homolog B (hHR23B) (XP-C repair-complementing complex 58 kDa protein) (p58)	2	2/2	0.089	0.468421	0/2	0	0	4	2/3	0.19	1/2	0.089	-0.101	-0.089
both	Q9Y3L5	Ras-related protein Rap-2c	2	2/2	0.129	0.470803	0/2	0	#DIV/0!	3	2/3	0.274	0/2	0	-0.145	0
both	Q3MHD2	Protein LSM12 homolog	1	1/2	0.105	0.472973	0/2	0	0	2	2/3	0.222	1/2	0.105	-0.117	-0.105
both	P56556	NADH dehydrogenase [ubiquinone] 1 alpha subcomplex subunit 6 (NADH-ubiquinone oxidoreductase B14 subunit) (Complex I-B14) (CI-B14) (LYR motif-containing protein 6)	2	2/2	0.116	0.473469	1/2	0.245	2.11207	4	2/3	0.245	2/2	0.116	-0.129	0.129
both	Q9BPW8	Protein NipSnap homolog 1 (NipSnap1)	2	1/2	0.075	0.474684	1/2	0.155	#DIV/0!	3	2/3	0.158	0/2	0	-0.083	0.155
both	P29218	Inositol monophosphatase (Inositol-1(or 4)-monophosphatase) (IMPase) (Lithium-sensitive myo-inositol monophosphatase A1)	1	1/2	0.096	0.475248	0/2	0	#DIV/0!	4	2/3	0.202	0/2	0	-0.106	0
both	Q99653	Calcium-binding protein p22 (Calcium-binding protein CHP) (Calcineurin homologous protein) (Calcineurin B homolog)	1	1/2	0.093	0.479381	0/2	0	#DIV/0!	3	2/3	0.194	0/2	0	-0.101	0
both	Q13177	Serine/threonine-protein kinase PAK 2 (p21-activated kinase 2) (PAK-2) (Gamma-PAK) (PAK65) (S6/H4 kinase) (p58)	1	1/2	0.048	0.48	0/2	0	#DIV/0!	4	2/3	0.1	0/2	0	-0.052	0
both	Q9NRV9	Heme-binding protein 1 (p22HBP)	5	2/2	0.317	0.480303	0/2	0	#DIV/0!	7	2/3	0.66	0/2	0	-0.343	0
both	P43304	Glycerol-3-phosphate dehydrogenase, mitochondrial (GPDH-M) (mtGPD)	2	2/2	0.047	0.484536	0/2	0	#DIV/0!	5	2/3	0.097	0/2	0	-0.05	0
both	Q9Y6E0	Serine/threonine-protein kinase 24 (STE20-like kinase MST3) (MST-3) (Mammalian STE20-like protein kinase 3)	2	2/2	0.049	0.485149	0/2	0	0	3	2/3	0.101	1/2	0.049	-0.052	-0.049
both	Q15233	Non-POU domain-containing octamer-binding protein (NonO protein) (54 kDa nuclear RNA- and DNA-binding protein) (p54(nrb)) (p54nrb) (55 kDa nuclear protein) (NMT55) (DNA-binding p52/p100 complex, 52 kDa subunit)	9	2/2	0.066	0.485294	2/2	0.296	0.727273	11	2/3	0.136	1/2	0.407	-0.07	-0.111
both	Q12849	G-rich sequence factor 1 (GRSF-1)	1	2/2	0.053	0.486239	1/2	0.053	#DIV/0!	3	2/3	0.109	0/2	0	-0.056	0.053
both	Q96EL3	39S ribosomal protein L53, mitochondrial (L53mt)	2	2/2	0.309	0.504902	0/2	0	#DIV/0!	4	2/3	0.612	0/2	0	-0.303	0
both	P42224	Signal transducer and activator of transcription 1-alpha/beta (Transcription factor ISGF-3 components p91/p84)	4	2/2	0.097	0.507853	0/2	0	#DIV/0!	11	2/3	0.191	0/2	0	-0.094	0
both	O15173	Membrane-associated progesterone receptor component 2 (Progesterone membrane-binding protein) (Steroid receptor protein DG6)	2	1/2	0.222	0.509174	0/2	0	#DIV/0!	5	2/3	0.436	0/2	0	-0.214	0
both	P01111	GTPase NRas (Transforming protein N-Ras)	3	2/2	0.267	0.514451	0/2	0	#DIV/0!	5	2/3	0.519	0/2	0	-0.252	0
both	Q9GZZ1	N-acetyltransferase 13 (N-acetyltransferase 5) (hNAT5) (N-acetyltransferase san homolog) (hSAN)	8	2/2	0.732	0.54102	0/2	0	#DIV/0!	10	2/3	1.353	0/2	0	-0.621	0
both	Q15121	Astrocytic phosphoprotein PEA-15 (Phosphoprotein enriched in diabetes) (PED)	3	2/2	0.437	0.548306	0/2	0	#DIV/0!	5	2/3	0.797	0/2	0	-0.36	0
both	P17301	Integrin alpha-2 (Platelet membrane glycoprotein Ia) (GPIa) (Collagen receptor) (VLA-2 alpha chain) (CD49 antigen-like family member B)	2	1/2	0.059	0.556604	0/2	0	#DIV/0!	7	2/3	0.106	0/2	0	-0.047	0
both	P61225	Ras-related protein Rap-2b	2	2/2	0.214	0.563158	0/2	0	#DIV/0!	5	2/3	0.38	0/2	0	-0.166	0
both	P46777	60S ribosomal protein L5	6	2/2	0.151	0.580769	2/2	0.222	1.83471	9	2/3	0.26	2/2	0.121	-0.109	0.101
both	Q9Y383	Putative RNA-binding protein Luc7-like 2	3	2/2	0.044	0.586667	1/2	0.059	0.655556	5	2/3	0.075	1/2	0.09	-0.031	-0.031
both	Q9NQR4	Nitrilase homolog 2	3	1/2	0.179	0.602694	1/2	0.086	#DIV/0!	5	2/3	0.297	0/2	0	-0.118	0.086
both	P61254	60S ribosomal protein L26	6	2/2	0.212	0.605714	2/2	0.212	1.03415	8	2/3	0.35	2/2	0.205	-0.138	0.007
both	Q3SY69	Probable 10-formyltetrahydrofolate dehydrogenase ALDH1L2 (Aldehyde dehydrogenase family 1 member L2)	5	2/2	0.062	0.613861	0/2	0	0	9	2/3	0.101	1/2	0.024	-0.039	-0.024
both	P61457	Pterin-4-alpha-carbinolamine dehydratase (PHS) (4-alpha-hydroxy-tetrahydropterin dehydratase) (Phenylalanine hydroxylase-stimulating protein) (Pterin carbinolamine dehydratase) (PCD) (Dimerization cofactor of hepatocyte nuclear factor 1-alpha) (Dimerizati	3	2/2	0.448	0.615385	0/2	0	#DIV/0!	5	2/3	0.728	0/2	0	-0.28	0
both	Q08211	ATP-dependent RNA helicase A (Nuclear DNA helicase II) (NDH II) (DEAH box protein 9)	21	2/2	0.052	0.619048	2/2	0.34	0.776256	24	2/3	0.084	1/2	0.438	-0.032	-0.098
both	P01034	Cystatin-C (Cystatin-3) (Neuroendocrine basic polypeptide) (Gamma-trace) (Post-gamma-globulin)	1	1/2	0.212	0.623529	0/2	0	#DIV/0!	2	2/3	0.34	0/2	0	-0.128	0
both	P55769	NHP2-like protein 1 (High mobility group-like nuclear protein 2 homolog 1) (U4/U6.U5 tri-snRNP 15.5 kDa protein) (OTK27) (hSNU13)	3	1/2	0.179	0.630282	1/2	0.638	0.666667	9	2/3	0.284	2/2	0.957	-0.105	-0.319
both	Q86SX6	Glutaredoxin-related protein 5	1	1/2	0.179	0.630282	0/2	0	#DIV/0!	3	2/3	0.284	0/2	0	-0.105	0
both	P28065	Proteasome subunit beta type-9 (Proteasome subunit beta-1i) (Proteasome chain 7) (Macropain chain 7) (Multicatalytic endopeptidase complex chain 7) (RING12 protein) (Low molecular mass protein 2)	1	1/2	0.155	0.635246	0/2	0	#DIV/0!	2	2/3	0.244	0/2	0	-0.089	0
both	P30740	Leukocyte elastase inhibitor (LEI) (Monocyte/neutrophil elastase inhibitor) (M/NEI) (Serpin B1)	2	1/2	0.136	0.635514	0/2	0	#DIV/0!	6	2/3	0.214	0/2	0	-0.078	0
both	Q14353	Guanidinoacetate N-methyltransferase	1	1/2	0.136	0.635514	0/2	0	#DIV/0!	3	2/3	0.214	0/2	0	-0.078	0
both	P01112	GTPase HRas (Transforming protein p21) (p21ras) (H-Ras-1) (c-H-ras) (Ha-Ras)	3	2/2	0.253	0.635678	0/2	0	#DIV/0!	4	2/3	0.398	0/2	0	-0.145	0
both	O75915	PRA1 family protein 3 (ADP-ribosylation factor-like protein 6-interacting protein 5) (ARL-6-interacting protein 5) (Glutamate transporter EAAC1-interacting protein) (GTRAP3-18) (Prenylated Rab acceptor protein 2) (Protein JWa) (Dermal papilla-derived prot	1	2/2	0.145	0.635965	1/2	0.145	1	3	2/3	0.228	1/2	0.145	-0.083	0
both	P01033	Metalloproteinase inhibitor 1 (Tissue inhibitor of metalloproteinases) (TIMP-1) (Erythroid-potentiating activity) (EPA) (Fibroblast collagenase inhibitor) (Collagenase inhibitor)	1	1/2	0.129	0.638614	1/2	0.129	1	2	2/3	0.202	1/2	0.129	-0.073	0
both	P10114	Ras-related protein Rap-2a (RbBP-30)	1	1/2	0.129	0.638614	0/2	0	#DIV/0!	3	2/3	0.202	0/2	0	-0.073	0
both	Q8N983	39S ribosomal protein L43, mitochondrial (L43mt) (Mitochondrial ribosomal protein bMRP36a)	1	1/2	0.129	0.638614	0/2	0	#DIV/0!	2	2/3	0.202	0/2	0	-0.073	0
both	Q9UBI1	COMM domain-containing protein 3 (Protein Bup) (Protein PIL)	2	2/2	0.116	0.640884	1/2	0.245	2.11207	3	2/3	0.181	1/2	0.116	-0.065	0.129
both	P04062	Glucosylceramidase (Beta-glucocerebrosidase) (Acid beta-glucosidase) (D-glucosyl-N-acylsphingosine glucohydrolase) (Alglucerase) (Imiglucerase)	2	1/2	0.116	0.640884	0/2	0	0	5	2/3	0.181	1/2	0.056	-0.065	-0.056
both	Q8WZ82	Ovarian cancer-associated gene 2 protein	1	1/2	0.122	0.642105	0/2	0	#DIV/0!	2	2/3	0.19	0/2	0	-0.068	0
both	Q9Y639	Neuroplastin (Stromal cell-derived receptor 1) (SDR-1)	1	1/2	0.105	0.644172	0/2	0	#DIV/0!	3	2/3	0.163	0/2	0	-0.058	0
both	P42126	3,2-trans-enoyl-CoA isomerase, mitochondrial (Dodecenoyl-CoA isomerase) (Delta(3),Delta(2)-enoyl-CoA isomerase) (D3,D2-enoyl-CoA isomerase)	1	1/2	0.077	0.647059	0/2	0	#DIV/0!	2	2/3	0.119	0/2	0	-0.042	0
both	Q9GZP4	UPF0424 protein C1orf128	1	1/2	0.101	0.647436	0/2	0	#DIV/0!	3	2/3	0.156	0/2	0	-0.055	0
both	Q6DKJ4	Nucleoredoxin	1	2/2	0.059	0.648352	0/2	0	#DIV/0!	2	2/3	0.091	0/2	0	-0.032	0
both	P50479	PDZ and LIM domain protein 4 (LIM protein RIL) (Reversion-induced LIM protein)	2	1/2	0.072	0.648649	1/2	0.072	1	4	2/3	0.111	1/2	0.072	-0.039	0
both	O95810	Serum deprivation-response protein (Phosphatidylserine-binding protein) (PS-p68)	1	1/2	0.05	0.649351	0/2	0	#DIV/0!	2	2/3	0.077	0/2	0	-0.027	0
both	Q9Y2Q9	28S ribosomal protein S28, mitochondrial (S28mt) (28S ribosomal protein S35, mitochondrial) (S35mt)	1	1/2	0.089	0.649635	0/2	0	#DIV/0!	2	2/3	0.137	0/2	0	-0.048	0
both	Q9Y3D9	28S ribosomal protein S23, mitochondrial (S23mt)	2	2/2	0.093	0.65035	0/2	0	#DIV/0!	2	2/3	0.143	0/2	0	-0.05	0
both	Q9BUT1	3-hydroxybutyrate dehydrogenase type 2 (R-beta-hydroxybutyrate dehydrogenase) (Dehydrogenase/reductase SDR family member 6) (Oxidoreductase UCPA)	1	2/2	0.093	0.65035	0/2	0	#DIV/0!	2	2/3	0.143	0/2	0	-0.05	0
both	P18077	60S ribosomal protein L35a (Cell growth-inhibiting gene 33 protein)	4	2/2	0.253	0.650386	1/2	0.389	1.53755	7	2/3	0.389	2/2	0.253	-0.136	0.136
both	P13798	Acylamino-acid-releasing enzyme (AARE) (Acyl-peptide hydrolase) (APH) (Acylaminoacyl-peptidase) (Oxidized protein hydrolase) (OPH)	1	2/2	0.041	0.650794	0/2	0	#DIV/0!	2	2/3	0.063	0/2	0	-0.022	0
both	P30520	Adenylosuccinate synthetase isozyme 2 (AMPSase 2) (Adenylosuccinate synthetase, acidic isozyme) (IMP--aspartate ligase 2)	1	1/2	0.056	0.651163	0/2	0	#DIV/0!	3	2/3	0.086	0/2	0	-0.03	0
both	Q9BYD6	39S ribosomal protein L1, mitochondrial (L1mt)	1	1/2	0.056	0.651163	0/2	0	#DIV/0!	2	2/3	0.086	0/2	0	-0.03	0
both	P61758	Prefoldin subunit 3 (Von Hippel-Lindau-binding protein 1) (VHL-binding protein 1) (HIBBJ46)	3	2/2	0.228	0.651429	0/2	0	#DIV/0!	4	2/3	0.35	0/2	0	-0.122	0
both	Q14011	Cold-inducible RNA-binding protein (Glycine-rich RNA-binding protein CIRP) (A18 hnRNP)	3	1/2	0.086	0.651515	2/2	0.132	1	5	2/3	0.132	2/2	0.132	-0.046	0
both	Q12905	Interleukin enhancer-binding factor 2 (Nuclear factor of activated T-cells 45 kDa)	11	2/2	0.075	0.652174	2/2	0.681	0.64611	11	2/3	0.115	1/2	1.054	-0.04	-0.373
both	Q13442	28 kDa heat- and acid-stable phosphoprotein (PDGF-associated protein) (PAP) (PDGFA-associated protein 1) (PAP1)	1	1/2	0.075	0.652174	0/2	0	0	4	2/3	0.115	2/2	0.075	-0.04	-0.075
both	P51570	Galactokinase (Galactose kinase)	2	2/2	0.075	0.652174	0/2	0	#DIV/0!	3	2/3	0.115	0/2	0	-0.04	0
both	P62312	U6 snRNA-associated Sm-like protein LSm6	3	2/2	0.556	0.652582	1/2	1.371	2.46583	5	2/3	0.852	2/2	0.556	-0.296	0.815
both	P50453	Serpin B9 (Cytoplasmic antiproteinase 3) (CAP-3) (Proteinase inhibitor 9)	1	1/2	0.064	0.653061	0/2	0	#DIV/0!	2	2/3	0.098	0/2	0	-0.034	0
both	P31947	14-3-3 protein sigma (Stratifin) (Epithelial cell marker protein 1)	3	2/2	0.183	0.653571	1/2	0.086	0.375546	5	2/3	0.28	2/2	0.229	-0.097	-0.143
both	P42765	3-ketoacyl-CoA thiolase, mitochondrial (Beta-ketothiolase) (Acetyl-CoA acyltransferase) (Mitochondrial 3-oxoacyl-CoA thiolase) (T1)	1	1/2	0.068	0.653846	0/2	0	#DIV/0!	2	2/3	0.104	0/2	0	-0.036	0
both	P05091	Aldehyde dehydrogenase, mitochondrial (ALDH class 2) (ALDHI) (ALDH-E2)	2	2/2	0.048	0.657534	0/2	0	#DIV/0!	2	2/3	0.073	0/2	0	-0.025	0
both	Q13435	Splicing factor 3B subunit 2 (Pre-mRNA-splicing factor SF3b 145 kDa subunit) (SF3b145) (SF3b150) (Spliceosome-associated protein 145) (SAP 145)	2	1/2	0.025	0.657895	2/2	0.038	1.52	4	2/3	0.038	1/2	0.025	-0.013	0.013
both	Q96CV9	Optineurin (Optic neuropathy-inducing protein) (E3-14.7K-interacting protein) (FIP-2) (Huntingtin-interacting protein L) (Huntingtin yeast partner L) (NEMO-related protein) (Transcription factor IIIA-interacting protein) (TFIIIA-IntP)	1	1/2	0.029	0.659091	0/2	0	#DIV/0!	2	2/3	0.044	0/2	0	-0.015	0
both	Q07866	Kinesin light chain 1 (KLC 1)	2	1/2	0.033	0.66	1/2	0.033	#DIV/0!	2	2/3	0.05	0/2	0	-0.017	0.033
both	Q07157	Tight junction protein ZO-1 (Zonula occludens protein 1) (Zona occludens protein 1) (Tight junction protein 1)	1	1/2	0.014	0.666667	2/2	0.014	0.25	7	2/3	0.021	1/2	0.056	-0.007	-0.042
both	Q1MSJ5	Centrosome and spindle pole-associated protein 1	1	2/2	0.015	0.681818	0/2	0	#DIV/0!	2	2/3	0.022	0/2	0	-0.007	0
both	Q13526	Peptidyl-prolyl cis-trans isomerase NIMA-interacting 1 (Rotamase Pin1) (PPIase Pin1)	2	2/2	0.181	0.715415	0/2	0	#DIV/0!	3	2/3	0.253	0/2	0	-0.072	0
both	P01116	GTPase KRas (K-Ras 2) (Ki-Ras) (c-K-ras) (c-Ki-ras)	2	2/2	0.149	0.719807	0/2	0	#DIV/0!	3	2/3	0.207	0/2	0	-0.058	0
both	O43396	Thioredoxin-like protein 1 (32 kDa thioredoxin-related protein)	3	2/2	0.143	0.722222	0/2	0	#DIV/0!	3	2/3	0.198	0/2	0	-0.055	0
both	Q15758	Neutral amino acid transporter B(0) (ATB(0)) (Sodium-dependent neutral amino acid transporter type 2) (RD114/simian type D retrovirus receptor) (Baboon M7 virus receptor) (Solute carrier family 1 member 5)	2	2/2	0.108	0.72973	0/2	0	0	4	2/3	0.148	1/2	0.07	-0.04	-0.07
both	Q9NWU5	39S ribosomal protein L22, mitochondrial (L22mt) (MRP-L25)	3	2/2	0.123	0.740964	0/2	0	#DIV/0!	4	2/3	0.166	0/2	0	-0.043	0
both	Q9H4M9	EH domain-containing protein 1 (Testilin) (hPAST1)	3	2/2	0.065	0.747126	1/2	0.043	1	5	2/3	0.087	1/2	0.043	-0.022	0
both	Q9NP72	Ras-related protein Rab-18	4	1/2	0.445	0.751689	0/2	0	#DIV/0!	8	2/3	0.592	0/2	0	-0.147	0
both	Q96IU4	Abhydrolase domain-containing protein 14B (CCG1-interacting factor B)	2	1/2	0.425	0.754885	0/2	0	#DIV/0!	4	2/3	0.563	0/2	0	-0.138	0
both	Q9HC38	Glyoxalase domain-containing protein 4	2	1/2	0.145	0.783784	0/2	0	#DIV/0!	4	2/3	0.185	0/2	0	-0.04	0
both	P00390	Glutathione reductase, mitochondrial (GRase)	2	1/2	0.101	0.789062	0/2	0	#DIV/0!	5	2/3	0.128	0/2	0	-0.027	0
both	P35221	Catenin alpha-1 (Cadherin-associated protein) (Alpha E-catenin) (NY-REN-13 antigen)	2	1/2	0.045	0.789474	0/2	0	0	5	2/3	0.057	1/2	0.022	-0.012	-0.022
both	Q9NSD9	Phenylalanyl-tRNA synthetase beta chain (Phenylalanine--tRNA ligase beta chain) (PheRS)	6	1/2	0.077	0.793814	1/2	0.204	5.36842	6	2/3	0.097	1/2	0.038	-0.02	0.166
both	P49419	Alpha-aminoadipic semialdehyde dehydrogenase (Alpha-AASA dehydrogenase) (Delta1-piperideine-6-carboxylate dehydrogenease) (P6c dehydrogenase) (Aldehyde dehydrogenase family 7 member A1) (Antiquitin-1)	4	2/2	0.122	0.818792	0/2	0	#DIV/0!	5	2/3	0.149	0/2	0	-0.027	0
both	P33993	DNA replication licensing factor MCM7 (CDC47 homolog) (P1.1-MCM3)	3	1/2	0.087	0.84466	1/2	0.028	1	7	2/3	0.103	2/2	0.028	-0.016	0
both	Q9Y3B7	39S ribosomal protein L11, mitochondrial (L11mt)	2	1/2	0.172	0.977273	0/2	0	#DIV/0!	3	2/3	0.176	0/2	0	-0.004	0
both	P62805	Histone H4	7	1/2	0.719	0.978231	1/2	1.254	0.983529	13	2/3	0.735	2/2	1.275	-0.016	-0.021
both	P56192	Methionyl-tRNA synthetase, cytoplasmic (Methionine--tRNA ligase) (MetRS)	3	1/2	0.063	0.984375	1/2	0.063	#DIV/0!	4	2/3	0.064	0/2	0	-0.001	0.063
both	Q9BSJ8	Extended synaptotagmin-1 (E-Syt1) (Membrane-bound C2 domain-containing protein) (Protein FAM62A)	5	2/2	0.081	0.987805	0/2	0	#DIV/0!	7	2/3	0.082	0/2	0	-0.001	0
both	Q9P2X0	Dolichol-phosphate mannosyltransferase subunit 3 (Dolichyl-phosphate beta-D-mannosyltransferase subunit 3) (Dolichol-phosphate mannose synthase subunit 3) (DPM synthase complex subunit 3) (Mannose-P-dolichol synthase subunit 3) (MPD synthase subunit 3) (P	1	2/2	0.468	1	0/2	0	#DIV/0!	2	2/3	0.468	0/2	0	0	0
both	P50583	Bis(5'-nucleosyl)-tetraphosphatase [asymmetrical] (Diadenosine 5',5'''-P1,P4-tetraphosphate asymmetrical hydrolase) (Diadenosine tetraphosphatase) (Nucleoside diphosphate-linked moiety X motif 2) (Nudix motif 2)	3	2/2	0.389	1	0/2	0	#DIV/0!	4	2/3	0.389	0/2	0	0	0
both	O60220	Mitochondrial import inner membrane translocase subunit Tim8 A (Deafness dystonia protein 1) (X-linked deafness dystonia protein)	1	2/2	0.292	1	0/2	0	0	3	2/3	0.292	1/2	0.292	0	-0.292
both	Q15363	Transmembrane emp24 domain-containing protein 2 (Membrane protein p24A)	2	1/2	0.274	1	0/2	0	#DIV/0!	4	2/3	0.274	0/2	0	0	0
both	Q15691	Microtubule-associated protein RP/EB family member 1 (APC-binding protein EB1) (End-binding protein 1) (EB1)	5	2/2	0.271	1	0/2	0	0	5	2/3	0.271	1/2	0.096	0	-0.096
both	P10606	Cytochrome c oxidase subunit 5B, mitochondrial (Cytochrome c oxidase polypeptide Vb)	2	2/2	0.263	1	0/2	0	#DIV/0!	3	2/3	0.263	0/2	0	0	0
both	P02656	Apolipoprotein C-III (Apo-CIII)	1	1/2	0.259	1	0/2	0	#DIV/0!	2	2/3	0.259	0/2	0	0	0
both	Q15388	Mitochondrial import receptor subunit TOM20 homolog (Mitochondrial 20 kDa outer membrane protein) (Outer mitochondrial membrane receptor Tom20)	2	2/2	0.244	1	1/2	0.155	1	3	2/3	0.244	1/2	0.155	0	0
both	P18859	ATP synthase-coupling factor 6, mitochondrial (ATPase subunit F6)	2	2/2	0.244	1	0/2	0	#DIV/0!	2	2/3	0.244	0/2	0	0	0
both	P07919	Cytochrome b-c1 complex subunit 6, mitochondrial (Ubiquinol-cytochrome c reductase complex 11 kDa protein) (Cytochrome c1 non-heme 11 kDa protein) (Mitochondrial hinge protein) (Complex III subunit VIII) (Complex III subunit 6)	1	1/2	0.233	1	0/2	0	#DIV/0!	2	2/3	0.233	0/2	0	0	0
both	P82909	28S ribosomal protein S36, mitochondrial (S36mt)	1	1/2	0.212	1	0/2	0	#DIV/0!	2	2/3	0.212	0/2	0	0	0
both	Q9Y2Y0	ADP-ribosylation factor-like protein 2-binding protein (ARF-like 2-binding protein) (Binder of ARF2 protein 1)	1	1/2	0.212	1	0/2	0	#DIV/0!	1	2/3	0.212	0/2	0	0	0
both	P19404	NADH dehydrogenase [ubiquinone] flavoprotein 2, mitochondrial (NADH-ubiquinone oxidoreductase 24 kDa subunit)	2	1/2	0.202	1	1/2	0.202	1	4	2/3	0.202	2/2	0.202	0	0
both	O14907	Tax1-binding protein 3 (Tax interaction protein 1) (TIP-1) (Glutaminase-interacting protein 3)	1	2/2	0.194	1	0/2	0	#DIV/0!	1	2/3	0.194	0/2	0	0	0
both	P60033	CD81 antigen (26 kDa cell surface protein TAPA-1) (Target of the antiproliferative antibody 1) (Tetraspanin-28) (Tspan-28)	1	1/2	0.179	1	0/2	0	#DIV/0!	2	2/3	0.179	0/2	0	0	0
both	P60604	Ubiquitin-conjugating enzyme E2 G2 (Ubiquitin-protein ligase G2) (Ubiquitin carrier protein G2)	1	1/2	0.179	1	0/2	0	#DIV/0!	1	2/3	0.179	0/2	0	0	0
both	O43488	Aflatoxin B1 aldehyde reductase member 2 (AFB1-AR 1) (Aldoketoreductase 7)	2	1/2	0.16	1	0/2	0	#DIV/0!	3	2/3	0.16	0/2	0	0	0
both	O43294	Transforming growth factor beta-1-induced transcript 1 protein (Hydrogen peroxide-inducible clone 5 protein) (Hic-5) (Androgen receptor-associated protein of 55 kDa)	2	1/2	0.16	1	0/2	0	#DIV/0!	4	2/3	0.16	0/2	0	0	0
both	Q9Y2V2	Calcium-regulated heat stable protein 1 (Calcium-regulated heat-stable protein of 24 kDa) (CRHSP-24)	1	2/2	0.155	1	0/2	0	#DIV/0!	2	2/3	0.155	0/2	0	0	0
both	Q9Y3D8	Adenylate kinase isoenzyme 6 (ATP-AMP transphosphorylase 6)	1	1/2	0.155	1	0/2	0	#DIV/0!	1	2/3	0.155	0/2	0	0	0
both	Q9UIL1	Short coiled-coil protein	1	1/2	0.145	1	1/2	0.145	1	2	2/3	0.145	1/2	0.145	0	0
both	Q9UBV8	Peflin (PEF protein with a long N-terminal hydrophobic domain) (Penta-EF hand domain-containing protein 1)	1	1/2	0.145	1	0/2	0	#DIV/0!	1	2/3	0.145	0/2	0	0	0
both	O75629	Protein CREG1 (Cellular repressor of E1A-stimulated genes 1)	1	1/2	0.136	1	0/2	0	#DIV/0!	1	2/3	0.136	0/2	0	0	0
both	Q9BZK3	Putative nascent polypeptide-associated complex subunit alpha-like protein (NAC-alpha pseudogene 1) (Alpha-NAC pseudogene 1)	1	1/2	0.129	1	1/2	0.129	1	3	2/3	0.129	2/2	0.129	0	0
both	Q9P000	COMM domain-containing protein 9	1	1/2	0.129	1	0/2	0	0	2	2/3	0.129	1/2	0.129	0	-0.129
both	Q12974	Protein tyrosine phosphatase type IVA 2 (Protein-tyrosine phosphatase 4a2) (Protein-tyrosine phosphatase of regenerating liver 2) (PRL-2) (PTP(CAAXII)) (HU-PP-1) (OV-1)	1	1/2	0.122	1	0/2	0	#DIV/0!	1	2/3	0.122	0/2	0	0	0
both	P09132	Signal recognition particle 19 kDa protein (SRP19)	2	1/2	0.116	1	1/2	0.245	0.502049	8	2/3	0.116	2/2	0.488	0	-0.243
both	Q86YS6	Ras-related protein Rab-43 (Ras-related protein Rab-41)	1	2/2	0.116	1	1/2	0.116	#DIV/0!	1	2/3	0.116	0/2	0	0	0.116
both	Q9NRY5	Protein FAM114A2	2	1/2	0.113	1	0/2	0	#DIV/0!	3	2/3	0.113	0/2	0	0	0
both	P35613	Basigin (Leukocyte activation antigen M6) (Collagenase stimulatory factor) (Extracellular matrix metalloproteinase inducer) (EMMPRIN) (5F7) (Tumor cell-derived collagenase stimulatory factor) (TCSF) (OK blood group antigen)	2	2/2	0.108	1	0/2	0	#DIV/0!	2	2/3	0.108	0/2	0	0	0
both	Q13148	TAR DNA-binding protein 43 (TDP-43)	4	2/2	0.104	1	1/2	0.218	1	5	2/3	0.104	1/2	0.218	0	0
both	O60869	Endothelial differentiation-related factor 1 (EDF-1) (Multiprotein-bridging factor 1) (MBF1)	2	1/2	0.101	1	1/2	0.101	1	2	2/3	0.101	1/2	0.101	0	0
both	O43745	Calcineurin B homologous protein 2 (Hepatocellular carcinoma-associated antigen 520)	1	2/2	0.101	1	1/2	0.101	#DIV/0!	1	2/3	0.101	0/2	0	0	0.101
both	Q9HB07	UPF0160 protein MYG1, mitochondrial	3	2/2	0.101	1	0/2	0	#DIV/0!	3	2/3	0.101	0/2	0	0	0
both	Q8TCT9	Minor histocompatibility antigen H13 (Signal peptide peptidase) (Presenilin-like protein 3) (Protein hIMP1)	1	2/2	0.101	1	0/2	0	#DIV/0!	1	2/3	0.101	0/2	0	0	0
both	P28062	Proteasome subunit beta type-8 (Proteasome subunit beta-5i) (Proteasome component C13) (Macropain subunit C13) (Multicatalytic endopeptidase complex subunit C13)	1	1/2	0.101	1	0/2	0	#DIV/0!	1	2/3	0.101	0/2	0	0	0
both	Q6NUK1	Calcium-binding mitochondrial carrier protein SCaMC-1 (Small calcium-binding mitochondrial carrier protein 1) (Mitochondrial ATP-Mg/Pi carrier protein 1) (Mitochondrial Ca(2+)-dependent solute carrier protein 1) (Solute carrier family 25 member 24)	2	1/2	0.096	1	0/2	0	#DIV/0!	4	2/3	0.096	0/2	0	0	0
both	Q9H0E2	Toll-interacting protein	1	1/2	0.096	1	0/2	0	#DIV/0!	1	2/3	0.096	0/2	0	0	0
both	Q9NX40	OCIA domain-containing protein 1 (Ovarian carcinoma immunoreactive antigen)	1	1/2	0.096	1	0/2	0	#DIV/0!	1	2/3	0.096	0/2	0	0	0
both	O95433	Activator of 90 kDa heat shock protein ATPase homolog 1 (AHA1) (p38)	2	2/2	0.093	1	0/2	0	#DIV/0!	2	2/3	0.093	0/2	0	0	0
both	P46108	Proto-oncogene C-crk (p38) (Adapter molecule crk)	1	1/2	0.093	1	0/2	0	#DIV/0!	2	2/3	0.093	0/2	0	0	0
both	Q9BYC9	39S ribosomal protein L20, mitochondrial (L20mt)	1	1/2	0.089	1	0/2	0	#DIV/0!	2	2/3	0.089	0/2	0	0	0
both	Q9P287	BRCA2 and CDKN1A-interacting protein (Protein TOK-1) (P21- and CDK-associated protein 1)	2	2/2	0.08	1	0/2	0	#DIV/0!	1	2/3	0.08	0/2	0	0	0
both	O95479	GDH/6PGL endoplasmic bifunctional protein	4	2/2	0.077	1	1/2	0.038	#DIV/0!	4	2/3	0.077	0/2	0	0	0.038
both	Q13642	Four and a half LIM domains protein 1 (FHL-1) (Skeletal muscle LIM-protein 1) (SLIM 1)	2	2/2	0.077	1	0/2	0	#DIV/0!	3	2/3	0.077	0/2	0	0	0
both	P13796	Plastin-2 (L-plastin) (Lymphocyte cytosolic protein 1) (LCP-1) (LC64P)	2	1/2	0.077	1	0/2	0	#DIV/0!	2	2/3	0.077	0/2	0	0	0
both	Q9BRR6	ADP-dependent glucokinase (ADP-GK) (RbBP-35)	1	1/2	0.075	1	0/2	0	#DIV/0!	1	2/3	0.075	0/2	0	0	0
both	Q9H3P7	Golgi resident protein GCP60 (Acyl-CoA-binding domain-containing protein 3) (Golgi phosphoprotein 1) (GOLPH1) (Golgi complex-associated protein 1) (GOCAP1) (PBR- and PKA-associated protein 7) (Peripheral benzodiazepine receptor-associated protein PAP7)	2	2/2	0.073	1	0/2	0	#DIV/0!	3	2/3	0.073	0/2	0	0	0
both	Q99598	Translin-associated protein X (Translin-associated factor X)	2	2/2	0.07	1	0/2	0	#DIV/0!	2	2/3	0.07	0/2	0	0	0
both	O14656	Torsin-1A (Torsin family 1 member A) (Dystonia 1 protein)	1	1/2	0.07	1	0/2	0	#DIV/0!	1	2/3	0.07	0/2	0	0	0
both	Q9H9J2	39S ribosomal protein L44, mitochondrial (L44mt)	1	1/2	0.068	1	0/2	0	#DIV/0!	2	2/3	0.068	0/2	0	0	0
both	P09110	3-ketoacyl-CoA thiolase, peroxisomal (Beta-ketothiolase) (Acetyl-CoA acyltransferase) (Peroxisomal 3-oxoacyl-CoA thiolase)	2	1/2	0.066	1	1/2	0.066	#DIV/0!	2	2/3	0.066	0/2	0	0	0.066
both	P68400	Casein kinase II subunit alpha (CK II)	2	1/2	0.062	1	1/2	0.129	2.08065	3	2/3	0.062	1/2	0.062	0	0.067
both	Q15637	Splicing factor 1 (Zinc finger protein 162) (Transcription factor ZFM1) (Zinc finger gene in MEN1 locus) (Mammalian branch point-binding protein mBBP) (BBP)	2	1/2	0.061	1	2/2	0.061	0.655914	4	2/3	0.061	2/2	0.093	0	-0.032
both	Q8TEX9	Importin-4 (Imp4) (Importin-4b) (Imp4b) (Ran-binding protein 4) (RanBP4)	2	1/2	0.06	1	0/2	0	#DIV/0!	4	2/3	0.06	0/2	0	0	0
both	Q9Y3A5	Ribosome maturation protein SBDS (Shwachman-Bodian-Diamond syndrome protein)	3	1/2	0.059	1	1/2	0.122	0.642105	7	2/3	0.059	2/2	0.19	0	-0.068
both	Q9NQW7	Xaa-Pro aminopeptidase 1 (X-Pro aminopeptidase 1) (X-prolyl aminopeptidase 1, soluble) (Cytosolic aminopeptidase P) (Soluble aminopeptidase P) (sAmp) (Aminoacylproline aminopeptidase)	2	2/2	0.059	1	0/2	0	#DIV/0!	2	2/3	0.059	0/2	0	0	0
both	Q6XQN6	Nicotinate phosphoribosyltransferase (NAPRTase) (Nicotinate phosphoribosyltransferase domain-containing protein 1) (FHA-HIT-interacting protein)	1	1/2	0.059	1	0/2	0	#DIV/0!	2	2/3	0.059	0/2	0	0	0
both	P61221	ATP-binding cassette sub-family E member 1 (RNase L inhibitor) (Ribonuclease 4 inhibitor) (RNS4I) (2'-5'-oligoadenylate-binding protein) (HuHP68)	5	2/2	0.057	1	2/2	0.097	1.27632	5	2/3	0.057	1/2	0.076	0	0.021
both	O75718	Cartilage-associated protein	1	2/2	0.055	1	0/2	0	0	3	2/3	0.055	1/2	0.055	0	-0.055
both	O15355	Protein phosphatase 1G (Protein phosphatase 2C isoform gamma) (PP2C-gamma) (Protein phosphatase magnesium-dependent 1 gamma) (Protein phosphatase 1C)	1	1/2	0.055	1	0/2	0	#DIV/0!	2	2/3	0.055	0/2	0	0	0
both	Q3LXA3	Bifunctional ATP-dependent dihydroxyacetone kinase/FAD-AMP lyase (cyclizing)	1	1/2	0.05	1	0/2	0	#DIV/0!	2	2/3	0.05	0/2	0	0	0
both	Q96RN5	Mediator of RNA polymerase II transcription subunit 15 (Mediator complex subunit 15) (Positive cofactor 2 glutamine/Q-rich-associated protein) (PC2 glutamine/Q-rich-associated protein) (TPA-inducible gene 1 protein) (TIG-1) (Activator-recruited cofactor 1	1	1/2	0.05	1	0/2	0	#DIV/0!	2	2/3	0.05	0/2	0	0	0
both	O60884	DnaJ homolog subfamily A member 2 (HIRA-interacting protein 4) (Cell cycle progression restoration gene 3 protein) (Dnj3) (Dj3) (Renal carcinoma antigen NY-REN-14)	2	2/2	0.049	1	1/2	0.049	#DIV/0!	2	2/3	0.049	0/2	0	0	0.049
both	O95202	LETM1 and EF-hand domain-containing protein 1, mitochondrial (Leucine zipper-EF-hand-containing transmembrane protein 1)	2	1/2	0.049	1	0/2	0	#DIV/0!	3	2/3	0.049	0/2	0	0	0
both	Q99798	Aconitate hydratase, mitochondrial (Aconitase) (Citrate hydro-lyase)	3	2/2	0.047	1	1/2	0.031	#DIV/0!	2	2/3	0.047	0/2	0	0	0.031
both	O95219	Sorting nexin-4	1	1/2	0.046	1	0/2	0	#DIV/0!	1	2/3	0.046	0/2	0	0	0
both	Q8IW41	MAP kinase-activated protein kinase 5 (MAPK-activated protein kinase 5) (p38-regulated/activated protein kinase)	1	1/2	0.045	1	0/2	0	#DIV/0!	1	2/3	0.045	0/2	0	0	0
both	Q13325	Interferon-induced protein with tetratricopeptide repeats 5 (IFIT-5) (Retinoic acid- and interferon-inducible 58 kDa protein)	1	1/2	0.04	1	0/2	0	#DIV/0!	2	2/3	0.04	0/2	0	0	0
both	P10155	60 kDa SS-A/Ro ribonucleoprotein (60 kDa ribonucleoprotein Ro) (Ro 60 kDa autoantigen) (TROVE domain family member 2) (Sjoegren syndrome type A antigen) (SS-A) (Sjoegren syndrome antigen A2)	1	1/2	0.037	1	0/2	0	#DIV/0!	2	2/3	0.037	0/2	0	0	0
both	P49321	Nuclear autoantigenic sperm protein (NASP)	1	1/2	0.037	1	0/2	0	#DIV/0!	1	2/3	0.037	0/2	0	0	0
both	Q6P996	Pyridoxal-dependent decarboxylase domain-containing protein 1	1	1/2	0.033	1	0/2	0	#DIV/0!	2	2/3	0.033	0/2	0	0	0
both	Q14161	ARF GTPase-activating protein GIT2 (ARF GAP GIT2) (G protein-coupled receptor kinase-interactor 2) (GRK-interacting protein 2) (Cool-interacting tyrosine-phosphorylated protein 2) (CAT-2)	1	1/2	0.032	1	0/2	0	#DIV/0!	1	2/3	0.032	0/2	0	0	0
both	O00754	Lysosomal alpha-mannosidase (Laman) (Lysosomal acid alpha-mannosidase) (Mannosidase alpha class 2B member 1) (Mannosidase, alpha B)	1	1/2	0.03	1	0/2	0	#DIV/0!	2	2/3	0.03	0/2	0	0	0
both	P25205	DNA replication licensing factor MCM3 (DNA polymerase alpha holoenzyme-associated protein P1) (RLF subunit beta) (P102 protein) (P1-MCM3)	1	1/2	0.027	1	1/2	0.027	#DIV/0!	2	2/3	0.027	0/2	0	0	0.027
both	O43143	Putative pre-mRNA-splicing factor ATP-dependent RNA helicase DHX15 (DEAH box protein 15) (ATP-dependent RNA helicase #46)	3	1/2	0.026	1	2/2	0.04	1.53846	3	2/3	0.026	1/2	0.026	0	0.014
both	Q92888	Rho guanine nucleotide exchange factor 1 (115 kDa guanine nucleotide exchange factor) (p115-RhoGEF) (p115RhoGEF) (Sub1.5)	2	2/2	0.026	1	0/2	0	#DIV/0!	2	2/3	0.026	0/2	0	0	0
both	P29144	Tripeptidyl-peptidase 2 (Tripeptidyl-peptidase II) (TPP-II) (Tripeptidyl aminopeptidase)	1	1/2	0.021	1	0/2	0	#DIV/0!	2	2/3	0.021	0/2	0	0	0
both	O00291	Huntingtin-interacting protein 1 (HIP-1) (Huntingtin-interacting protein I) (HIP-I)	1	1/2	0.021	1	0/2	0	#DIV/0!	2	2/3	0.021	0/2	0	0	0
both	P35228	Nitric oxide synthase, inducible (Inducible NO synthase) (Inducible NOS) (NOS type II) (Hepatocyte NOS) (HEP-NOS)	2	2/2	0.02	1	0/2	0	#DIV/0!	1	2/3	0.02	0/2	0	0	0
both	P78527	DNA-dependent protein kinase catalytic subunit (DNA-PK catalytic subunit) (DNPK1) (p460)	3	1/2	0.005	1	1/2	0.011	#DIV/0!	2	2/3	0.005	0/2	0	0	0.011
both	O75955	Flotillin-1	4	2/2	0.096	1.02128	0/2	0	#DIV/0!	4	2/3	0.094	0/2	0	0.002	0
both	Q9UHY1	Nuclear receptor-binding protein	4	2/2	0.151	1.02721	0/2	0	#DIV/0!	3	2/3	0.147	0/2	0	0.004	0
both	O95716	Ras-related protein Rab-3D	3	2/2	0.24	1.03004	1/2	0.11	#DIV/0!	2	2/3	0.233	0/2	0	0.007	0.11
both	P02794	Ferritin heavy chain (Ferritin H subunit) (Cell proliferation-inducing gene 15 protein)	3	2/2	0.284	1.0365	0/2	0	#DIV/0!	3	2/3	0.274	0/2	0	0.01	0
both	Q8NBS9	Thioredoxin domain-containing protein 5 (Thioredoxin-like protein p46) (Endoplasmic reticulum protein ERp46)	5	2/2	0.208	1.04523	0/2	0	#DIV/0!	5	2/3	0.199	0/2	0	0.009	0
both	Q15370	Transcription elongation factor B polypeptide 2 (RNA polymerase II transcription factor SIII subunit B) (SIII p18) (Elongin B) (EloB) (Elongin 18 kDa subunit)	3	2/2	0.627	1.07179	0/2	0	#DIV/0!	2	2/3	0.585	0/2	0	0.042	0
both	P13987	CD59 glycoprotein (Membrane attack complex inhibition factor) (MACIF) (MAC-inhibitory protein) (MAC-IP) (Protectin) (MEM43 antigen) (Membrane inhibitor of reactive lysis) (MIRL) (20 kDa homologous restriction factor) (HRF-20) (HRF20) (1F5 antigen)	5	2/2	1.443	1.17796	1/2	0.292	#DIV/0!	4	2/3	1.225	0/2	0	0.218	0.292
both	P28331	NADH-ubiquinone oxidoreductase 75 kDa subunit, mitochondrial (Complex I-75kD) (CI-75kD)	8	2/2	0.102	1.18605	2/2	0.195	1.91176	7	2/3	0.086	1/2	0.102	0.016	0.093
both	P62070	Ras-related protein R-Ras2 (Ras-like protein TC21) (Teratocarcinoma oncogene)	3	2/2	0.239	1.28495	0/2	0	#DIV/0!	2	2/3	0.186	0/2	0	0.053	0
both	Q14651	Plastin-1 (Intestine-specific plastin) (I-plastin)	2	1/2	0.084	1.33333	0/2	0	#DIV/0!	2	2/3	0.063	0/2	0	0.021	0
both	P30613	Pyruvate kinase isozymes R/L (R-type/L-type pyruvate kinase) (Red cell/liver pyruvate kinase) (Pyruvate kinase 1)	2	1/2	0.091	1.33824	2/2	0.044	1	3	2/3	0.068	1/2	0.044	0.023	0
both	P23368	NAD-dependent malic enzyme, mitochondrial (NAD-ME) (Malic enzyme 2)	2	1/2	0.083	1.33871	0/2	0	#DIV/0!	3	2/3	0.062	0/2	0	0.021	0
both	O00442	RNA 3'-terminal phosphate cyclase (RNA-3'-phosphate cyclase) (RNA terminal phosphate cyclase domain-containing protein 1) (RTC domain-containing protein 1)	2	1/2	0.136	1.34653	0/2	0	#DIV/0!	3	2/3	0.101	0/2	0	0.035	0
both	P50502	Hsc70-interacting protein (Hip) (Suppression of tumorigenicity protein 13) (Putative tumor suppressor ST13) (Protein FAM10A1) (Progesterone receptor-associated p48 protein) (Renal carcinoma antigen NY-REN-33)	4	2/2	0.108	1.35	0/2	0	#DIV/0!	3	2/3	0.08	0/2	0	0.028	0
both	P11217	Glycogen phosphorylase, muscle form (Myophosphorylase)	4	2/2	0.05	1.35135	0/2	0	#DIV/0!	3	2/3	0.037	0/2	0	0.013	0
both	Q8NCW5	Apolipoprotein A-I-binding protein (AI-BP) (YjeF N-terminal domain-containing protein 1)	2	1/2	0.202	1.3557	0/2	0	0	3	2/3	0.149	1/2	0.096	0.053	-0.096
both	P28161	Glutathione S-transferase Mu 2 (GSTM2-2) (GST class-mu 2)	2	2/2	0.202	1.3557	0/2	0	#DIV/0!	2	2/3	0.149	0/2	0	0.053	0
both	Q92820	Gamma-glutamyl hydrolase (Gamma-Glu-X carboxypeptidase) (Conjugase) (GH)	3	1/2	0.179	1.35606	1/2	0.086	#DIV/0!	3	2/3	0.132	0/2	0	0.047	0.086
both	Q9Y6G9	Cytoplasmic dynein 1 light intermediate chain 1 (Dynein light intermediate chain 1, cytosolic) (Dynein light chain A)	3	1/2	0.099	1.35616	1/2	0.048	1	4	2/3	0.073	1/2	0.048	0.026	0
both	P30043	Flavin reductase (FR) (NADPH-dependent diaphorase) (NADPH-flavin reductase) (FLR) (Biliverdin reductase B) (BVR-B) (Biliverdin-IX beta-reductase) (Green heme-binding protein) (GHBP)	4	2/2	0.274	1.35644	0/2	0	#DIV/0!	3	2/3	0.202	0/2	0	0.072	0
both	Q8N183	Mimitin, mitochondrial (Myc-induced mitochondrial protein) (MMTN) (NADH dehydrogenase [ubiquinone] 1 alpha subcomplex assembly factor 2) (B17.2-like) (B17.2L) (NDUFA12-like protein)	2	1/2	0.194	1.35664	0/2	0	#DIV/0!	3	2/3	0.143	0/2	0	0.051	0
both	P08574	Cytochrome c1, heme protein, mitochondrial (Ubiquinol-cytochrome-c reductase complex cytochrome c1 subunit) (Cytochrome c-1) (Cytochrome b-c1 complex subunit 4) (Complex III subunit 4) (Complex III subunit IV)	3	2/2	0.186	1.35766	1/2	0.089	#DIV/0!	3	2/3	0.137	0/2	0	0.049	0.089
both	P80723	Brain acid soluble protein 1 (Neuronal axonal membrane protein NAP-22) (22 kDa neuronal tissue-enriched acidic protein)	2	1/2	0.212	1.35897	0/2	0	#DIV/0!	2	2/3	0.156	0/2	0	0.056	0
both	Q04446	1,4-alpha-glucan-branching enzyme (Glycogen-branching enzyme) (Brancher enzyme)	4	2/2	0.079	1.36207	0/2	0	#DIV/0!	2	2/3	0.058	0/2	0	0.021	0
both	O15372	Eukaryotic translation initiation factor 3 subunit H (eIF3h) (Eukaryotic translation initiation factor 3 subunit 3) (eIF-3 gamma) (eIF3 p40 subunit)	4	2/2	0.143	1.375	1/2	0.141	#DIV/0!	3	2/3	0.104	0/2	0	0.039	0.141
both	P15144	Aminopeptidase N (hAPN) (Alanyl aminopeptidase) (Microsomal aminopeptidase) (Aminopeptidase M) (gp150) (Myeloid plasma membrane glycoprotein CD13)	20	2/2	0.524	1.42005	0/2	0	#DIV/0!	19	2/3	0.369	0/2	0	0.155	0
both	Q9H4A4	Aminopeptidase B (Ap-B) (Arginine aminopeptidase) (Arginyl aminopeptidase)	7	1/2	0.389	1.46792	0/2	0	#DIV/0!	6	2/3	0.265	0/2	0	0.124	0
both	Q96AY3	FK506-binding protein 10 (Peptidyl-prolyl cis-trans isomerase) (PPIase) (Immunophilin FKBP65) (65 kDa FK506-binding protein) (FKBP65)	8	2/2	0.345	1.46809	0/2	0	#DIV/0!	6	2/3	0.235	0/2	0	0.11	0
both	Q13228	Selenium-binding protein 1 (56 kDa selenium-binding protein) (SP56)	3	2/2	0.082	1.51852	0/2	0	#DIV/0!	1	2/3	0.054	0/2	0	0.028	0
both	O60443	Non-syndromic hearing impairment protein 5 (Inversely correlated with estrogen receptor expression 1) (ICERE-1)	2	2/2	0.086	1.53571	0/2	0	#DIV/0!	2	2/3	0.056	0/2	0	0.03	0
both	O00264	Membrane-associated progesterone receptor component 1 (mPR)	3	1/2	0.438	1.54225	0/2	0	#DIV/0!	4	2/3	0.284	0/2	0	0.154	0
both	O75223	Gamma-glutamylcyclotransferase (Cytochrome c-releasing factor 21)	3	1/2	0.438	1.54225	0/2	0	#DIV/0!	3	2/3	0.284	0/2	0	0.154	0
both	P39656	Dolichyl-diphosphooligosaccharide--protein glycosyltransferase 48 kDa subunit (Oligosaccharyl transferase 48 kDa subunit)	8	2/2	0.096	1.54839	2/2	0.354	1.70192	6	2/3	0.062	2/2	0.208	0.034	0.146
both	Q96M27	Protein PRRC1	2	2/2	0.149	1.55208	0/2	0	#DIV/0!	2	2/3	0.096	0/2	0	0.053	0
both	Q13045	Protein flightless-1 homolog	2	2/2	0.028	1.55556	0/2	0	#DIV/0!	2	2/3	0.018	0/2	0	0.01	0
both	P61923	Coatomer subunit zeta-1 (Zeta-1-coat protein) (Zeta-1 COP)	3	1/2	0.54	1.5562	1/2	0.155	1	5	2/3	0.347	2/2	0.155	0.193	0
both	O43809	Cleavage and polyadenylation specificity factor subunit 5 (Cleavage and polyadenylation specificity factor 25 kDa subunit) (CPSF 25 kDa subunit) (Pre-mRNA cleavage factor Im 25 kDa subunit) (Nucleoside diphosphate-linked moiety X motif 21) (Nudix motif 21	7	2/2	0.172	1.56364	1/2	0.874	2.7746	6	2/3	0.11	2/2	0.315	0.062	0.559
both	P36969	Phospholipid hydroperoxide glutathione peroxidase, mitochondrial (PHGPx) (GPX-4)	5	2/2	0.324	1.56522	0/2	0	#DIV/0!	3	2/3	0.207	0/2	0	0.117	0
both	Q8IXM3	39S ribosomal protein L41, mitochondrial (L41mt) (39S ribosomal protein L27 homolog) (MRP-L27 homolog) (Bcl-2-interacting mitochondrial ribosomal protein L41) (Cell proliferation-inducing gene 3 protein)	3	2/2	0.202	1.56589	0/2	0	#DIV/0!	2	2/3	0.129	0/2	0	0.073	0
both	P08648	Integrin alpha-5 (Fibronectin receptor subunit alpha) (Integrin alpha-F) (VLA-5) (CD49 antigen-like family member E)	9	2/2	0.16	1.58416	0/2	0	#DIV/0!	6	2/3	0.101	0/2	0	0.059	0
both	P30049	ATP synthase subunit delta, mitochondrial (F-ATPase delta subunit)	2	2/2	0.34	1.60377	0/2	0	#DIV/0!	1	2/3	0.212	0/2	0	0.128	0
both	Q5VYK3	Proteasome-associated protein ECM29 homolog (Ecm29)	10	2/2	0.053	1.60606	2/2	0.039	1.5	6	2/3	0.033	1/2	0.026	0.02	0.013
both	Q01082	Spectrin beta chain, brain 1 (Spectrin, non-erythroid beta chain 1) (Beta-II spectrin) (Fodrin beta chain)	15	2/2	0.034	1.61905	2/2	0.047	0.661972	21	2/3	0.021	2/2	0.071	0.013	-0.024
both	P52434	DNA-directed RNA polymerases I, II, and III subunit RPABC3 (RNA polymerases I, II, and III subunit ABC3) (DNA-directed RNA polymerase II subunit H) (DNA-directed RNA polymerases I, II, and III 17.1 kDa polypeptide) (RPB17) (hRPB8) (RPB8)	3	1/2	0.585	1.62953	1/2	0.359	2.16265	4	2/3	0.359	2/2	0.166	0.226	0.193
both	P84095	Rho-related GTP-binding protein RhoG	7	2/2	0.732	1.63029	0/2	0	#DIV/0!	5	2/3	0.449	0/2	0	0.283	0
both	Q9BV57	1,2-dihydroxy-3-keto-5-methylthiopentene dioxygenase (Aci-reductone dioxygenase) (ARD) (Membrane-type 1 matrix metalloproteinase cytoplasmic tail-binding protein 1) (MTCBP-1) (Submergence-induced protein 2 homolog) (SIPL)	8	1/2	1.228	1.69379	0/2	0	#DIV/0!	8	2/3	0.725	0/2	0	0.503	0
both	P31040	Succinate dehydrogenase [ubiquinone] flavoprotein subunit, mitochondrial (Flavoprotein subunit of complex II) (Fp)	4	2/2	0.094	1.70909	0/2	0	#DIV/0!	3	2/3	0.055	0/2	0	0.039	0
both	P61020	Ras-related protein Rab-5B	4	1/2	0.52	1.72757	0/2	0	0	3	2/3	0.301	1/2	0.11	0.219	-0.11
both	P10301	Ras-related protein R-Ras (p23)	7	2/2	0.697	1.85372	0/2	0	#DIV/0!	4	2/3	0.376	0/2	0	0.321	0
both	P20339	Ras-related protein Rab-5A	6	1/2	0.874	1.96847	0/2	0	0	5	2/3	0.444	1/2	0.11	0.43	-0.11
both	O43169	Cytochrome b5 type B (Cytochrome b5 outer mitochondrial membrane isoform)	5	2/2	0.612	1.98058	0/2	0	#DIV/0!	3	2/3	0.309	0/2	0	0.303	0
both	O00515	Ladinin-1 (Lad-1) (Linear IgA disease antigen) (LADA)	2	1/2	0.067	2.0303	1/2	0.033	1	2	2/3	0.033	1/2	0.033	0.034	0
both	Q13409	Cytoplasmic dynein 1 intermediate chain 2 (Cytoplasmic dynein intermediate chain 2) (Dynein intermediate chain 2, cytosolic) (DH IC-2)	3	1/2	0.139	2.04412	0/2	0	#DIV/0!	2	2/3	0.068	0/2	0	0.071	0
both	Q9UNF0	Protein kinase C and casein kinase substrate in neurons protein 2	2	1/2	0.084	2.04878	0/2	0	0	3	2/3	0.041	1/2	0.041	0.043	-0.041
both	P49591	Seryl-tRNA synthetase, cytoplasmic (Seryl-tRNA(Ser/Sec) synthetase) (Serine--tRNA ligase) (SerRS)	5	1/2	0.212	2.05825	0/2	0	#DIV/0!	4	2/3	0.103	0/2	0	0.109	0
both	Q9BR76	Coronin-1B (Coronin-2)	3	1/2	0.099	2.0625	2/2	0.073	0.737374	4	2/3	0.048	1/2	0.099	0.051	-0.026
both	Q9Y2D5	A-kinase anchor protein 2 (AKAP-2) (Protein kinase A-anchoring protein 2) (PRKA2) (AKAP-KL)	2	1/2	0.062	2.06667	1/2	0.03	#DIV/0!	2	2/3	0.03	0/2	0	0.032	0.03
both	Q9NPQ8	Synembryn-A (Protein Ric-8A)	2	1/2	0.091	2.06818	0/2	0	#DIV/0!	2	2/3	0.044	0/2	0	0.047	0
both	P51572	B-cell receptor-associated protein 31 (BCR-associated protein Bap31) (p28 Bap31) (Protein CDM) (6C6-AG tumor-associated antigen)	2	1/2	0.172	2.07229	0/2	0	#DIV/0!	2	2/3	0.083	0/2	0	0.089	0
both	P49593	Protein phosphatase 1F (Ca(2+)/calmodulin-dependent protein kinase phosphatase) (CaM-kinase phosphatase) (Partner of PIX 2) (hFEM-2)	2	1/2	0.141	2.07353	0/2	0	#DIV/0!	2	2/3	0.068	0/2	0	0.073	0
both	P47914	60S ribosomal protein L29 (Cell surface heparin-binding protein HIP)	2	1/2	0.133	2.07812	1/2	0.064	1	2	2/3	0.064	2/2	0.064	0.069	0
both	Q13151	Heterogeneous nuclear ribonucleoprotein A0 (hnRNP A0)	3	1/2	0.179	2.0814	1/2	0.28	1.56425	5	2/3	0.086	2/2	0.179	0.093	0.101
both	Q13084	39S ribosomal protein L28, mitochondrial (L28mt) (Melanoma antigen p15) (Melanoma-associated antigen recognized by T lymphocytes)	2	1/2	0.15	2.08333	0/2	0	#DIV/0!	2	2/3	0.072	0/2	0	0.078	0
both	Q8WVM8	Sec1 family domain-containing protein 1 (Syntaxin-binding protein 1-like 2) (Sly1p)	5	1/2	0.163	2.08974	2/2	0.038	#DIV/0!	4	2/3	0.078	0/2	0	0.085	0.038
both	Q7L9L4	Mps one binder kinase activator-like 1A (Mob1 homolog 1A) (Mob1A) (Mob1B) (Protein Mob4A)	2	1/2	0.274	2.12403	0/2	0	0	1	2/3	0.129	1/2	0.129	0.145	-0.129
both	Q16774	Guanylate kinase (GMP kinase)	2	1/2	0.274	2.12403	0/2	0	#DIV/0!	2	2/3	0.129	0/2	0	0.145	0
both	P63279	SUMO-conjugating enzyme UBC9 (SUMO-protein ligase) (Ubiquitin-conjugating enzyme E2 I) (Ubiquitin-protein ligase I) (Ubiquitin carrier protein I) (Ubiquitin carrier protein 9) (p18)	4	1/2	0.311	2.14483	1/2	0.311	#DIV/0!	2	2/3	0.145	0/2	0	0.166	0.311
both	O43324	Eukaryotic translation elongation factor 1 epsilon-1 (Multisynthetase complex auxiliary component p18) (Elongation factor p18)	3	1/2	0.438	2.16832	1/2	0.129	1	3	2/3	0.202	2/2	0.129	0.236	0
both	Q9Y547	Heat shock protein beta-11 (Hspb11) (Placental protein 25) (PP25)	2	1/2	0.52	2.23176	0/2	0	#DIV/0!	1	2/3	0.233	0/2	0	0.287	0
both	P36404	ADP-ribosylation factor-like protein 2	5	1/2	0.688	2.28571	0/2	0	#DIV/0!	5	2/3	0.301	0/2	0	0.387	0
both	P05023	Sodium/potassium-transporting ATPase subunit alpha-1 (Sodium pump subunit alpha-1) (Na(+)/K(+) ATPase alpha-1 subunit)	6	1/2	0.174	2.48571	0/2	0	#DIV/0!	4	2/3	0.07	0/2	0	0.104	0
both	P49736	DNA replication licensing factor MCM2 (Minichromosome maintenance protein 2 homolog) (Nuclear protein BM28)	8	1/2	0.214	2.77922	1/2	0.025	#DIV/0!	6	2/3	0.077	0/2	0	0.137	0.025
both	Q9UL25	Ras-related protein Rab-21	3	1/2	0.318	3.3125	0/2	0	#DIV/0!	2	2/3	0.096	0/2	0	0.222	0
both	P37840	Alpha-synuclein (Non-A beta component of AD amyloid) (Non-A4 component of amyloid precursor) (NACP)	3	1/2	0.585	3.5241	0/2	0	#DIV/0!	2	2/3	0.166	0/2	0	0.419	0
both	P06493	Cell division control protein 2 homolog (p34 protein kinase) (Cyclin-dependent kinase 1) (CDK1)	5	1/2	0.45	3.78151	1/2	0.077	1	2	2/3	0.119	1/2	0.077	0.331	0
both	P62899	60S ribosomal protein L31	6	1/2	0.52	4.72727	2/2	0.399	0.660596	9	2/3	0.11	2/2	0.604	0.41	-0.205
reference	P00167	Cytochrome b5	0	0/2	0	0	0/2	0	#DIV/0!	4	2/3	0.771	0/2	0	-0.771	0
reference	Q8WWM9	Cytoglobin (Histoglobin) (HGb) (Stellate cell activation-associated protein)	0	0/2	0	0	0/2	0	#DIV/0!	8	2/3	0.635	0/2	0	-0.635	0
reference	Q9Y3C4	TP53RK-binding protein (PRPK-binding protein)	0	0/2	0	0	0/2	0	#DIV/0!	6	2/3	0.501	0/2	0	-0.501	0
reference	P63313	Thymosin beta-10	0	0/2	0	0	0/2	0	#DIV/0!	2	2/3	0.389	0/2	0	-0.389	0
reference	O95571	Protein ETHE1, mitochondrial (Ethylmalonic encephalopathy protein 1) (Hepatoma subtracted clone one protein)	0	0/2	0	0	0/2	0	#DIV/0!	6	2/3	0.377	0/2	0	-0.377	0
reference	Q9BVJ7	Dual specificity protein phosphatase 23 (Low molecular mass dual specificity phosphatase 3) (LDP-3) (VH1-like phosphatase Z)	0	0/2	0	0	0/2	0	#DIV/0!	4	2/3	0.375	0/2	0	-0.375	0
reference	Q9Y3C8	Ufm1-conjugating enzyme 1 (Ubiquitin-fold modifier-conjugating enzyme 1)	0	0/2	0	0	0/2	0	#DIV/0!	3	2/3	0.35	0/2	0	-0.35	0
reference	O95295	SNARE-associated protein Snapin (Synaptosomal-associated protein 25-binding protein) (SNAP-associated protein)	0	0/2	0	0	0/2	0	#DIV/0!	2	2/3	0.34	0/2	0	-0.34	0
reference	O95989	Diphosphoinositol polyphosphate phosphohydrolase 1 (DIPP-1) (Diadenosine 5',5'''-P1,P6-hexaphosphate hydrolase 1) (Nucleoside diphosphate-linked moiety X motif 3) (Nudix motif 3)	0	0/2	0	0	0/2	0	#DIV/0!	3	2/3	0.323	0/2	0	-0.323	0
reference	Q9Y3D0	UPF0195 protein FAM96B	0	0/2	0	0	0/2	0	#DIV/0!	3	2/3	0.309	0/2	0	-0.309	0
reference	Q9HCN8	Stromal cell-derived factor 2-like protein 1 (SDF2-like protein 1) (PWP1-interacting protein 8)	0	0/2	0	0	0/2	0	#DIV/0!	4	2/3	0.302	0/2	0	-0.302	0
reference	P14209	CD99 antigen (T-cell surface glycoprotein E2) (E2 antigen) (Protein MIC2) (12E7)	0	0/2	0	0	0/2	0	#DIV/0!	2	2/3	0.259	0/2	0	-0.259	0
reference	O14519	Cyclin-dependent kinase 2-associated protein 1 (CDK2-associated protein 1) (Putative oral cancer suppressor) (Deleted in oral cancer 1) (DOC-1)	0	0/2	0	0	0/2	0	#DIV/0!	2	2/3	0.259	0/2	0	-0.259	0
reference	Q13636	Ras-related protein Rab-31 (Rab-22B)	0	0/2	0	0	0/2	0	#DIV/0!	4	2/3	0.253	0/2	0	-0.253	0
reference	O60783	28S ribosomal protein S14, mitochondrial (S14mt)	0	0/2	0	0	0/2	0	#DIV/0!	4	2/3	0.245	0/2	0	-0.245	0
reference	O14949	Cytochrome b-c1 complex subunit 8 (Ubiquinol-cytochrome c reductase complex ubiquinone-binding protein QP-C) (Ubiquinol-cytochrome c reductase complex 9.5 kDa protein) (Complex III subunit VIII) (Complex III subunit 8)	0	0/2	0	0	0/2	0	#DIV/0!	2	2/3	0.233	0/2	0	-0.233	0
reference	P82663	28S ribosomal protein S25, mitochondrial (S25mt)	0	0/2	0	0	0/2	0	#DIV/0!	3	2/3	0.222	0/2	0	-0.222	0
reference	Q96FH0	UPF0402 protein	0	0/2	0	0	0/2	0	#DIV/0!	1	2/3	0.212	0/2	0	-0.212	0
reference	Q6P1X6	UPF0598 protein C8orf82	0	0/2	0	0	0/2	0	#DIV/0!	3	2/3	0.212	0/2	0	-0.212	0
reference	Q96CX2	BTB/POZ domain-containing protein KCTD12 (Pfetin) (Predominantly fetal expressed T1 domain)	0	0/2	0	0	0/2	0	#DIV/0!	4	2/3	0.205	0/2	0	-0.205	0
reference	Q16595	Frataxin, mitochondrial (Friedreich ataxia protein) (Fxn)	0	0/2	0	0	0/2	0	#DIV/0!	3	2/3	0.202	0/2	0	-0.202	0
both	Q99436	Proteasome subunit beta type-7 (Proteasome subunit Z) (Macropain chain Z) (Multicatalytic endopeptidase complex chain Z)	1	0/2	0	0	1/2	0.093	#DIV/0!	3	2/3	0.194	0/2	0	-0.194	0.093
both	Q9Y5S9	RNA-binding protein 8A (RNA-binding motif protein 8A) (Ribonucleoprotein RBM8A) (RNA-binding protein Y14) (Binder of OVCA1-1) (BOV-1)	2	0/2	0	0	1/2	0.259	2.12295	3	2/3	0.19	1/2	0.122	-0.19	0.137
reference	O43924	Retinal rod rhodopsin-sensitive cGMP 3',5'-cyclic phosphodiesterase subunit delta (GMP-PDE delta) (Protein p17)	0	0/2	0	0	0/2	0	#DIV/0!	2	2/3	0.19	0/2	0	-0.19	0
both	P98179	Putative RNA-binding protein 3 (RNA-binding motif protein 3) (RNPL)	3	0/2	0	0	1/2	0.389	2.14917	5	2/3	0.181	2/2	0.181	-0.181	0.208
reference	P82932	28S ribosomal protein S6, mitochondrial (S6mt)	0	0/2	0	0	0/2	0	#DIV/0!	2	2/3	0.179	0/2	0	-0.179	0
reference	P82921	28S ribosomal protein S21, mitochondrial (S21mt)	0	0/2	0	0	0/2	0	#DIV/0!	2	2/3	0.166	0/2	0	-0.166	0
both	Q9Y2S0	DNA-directed RNA polymerases I and III subunit RPAC2 (RNA polymerases I and III subunit AC2) (DNA-directed RNA polymerase I 16 kDa polypeptide) (RPA16) (RPC16) (hRPA19) (AC19)	1	0/2	0	0	1/2	0.155	1	3	2/3	0.155	1/2	0.155	-0.155	0
reference	P03905	NADH-ubiquinone oxidoreductase chain 4 (NADH dehydrogenase subunit 4)	0	0/2	0	0	0/2	0	#DIV/0!	1	2/3	0.155	0/2	0	-0.155	0
reference	P21912	Succinate dehydrogenase [ubiquinone] iron-sulfur subunit, mitochondrial (Iron-sulfur subunit of complex II) (Ip)	0	0/2	0	0	0/2	0	#DIV/0!	4	2/3	0.15	0/2	0	-0.15	0
reference	Q9Y3A6	Transmembrane emp24 domain-containing protein 5	0	0/2	0	0	0/2	0	#DIV/0!	1	2/3	0.136	0/2	0	-0.136	0
both	Q9BQ61	Uncharacterized protein C19orf43	1	0/2	0	0	1/2	0.129	#DIV/0!	2	2/3	0.129	0/2	0	-0.129	0.129
reference	Q9BUR5	Apolipoprotein O (Protein FAM121B)	0	0/2	0	0	0/2	0	#DIV/0!	2	2/3	0.129	0/2	0	-0.129	0
reference	Q16762	Thiosulfate sulfurtransferase (Rhodanese)	0	0/2	0	0	0/2	0	#DIV/0!	2	2/3	0.123	0/2	0	-0.123	0
both	P51970	NADH dehydrogenase [ubiquinone] 1 alpha subcomplex subunit 8 (NADH-ubiquinone oxidoreductase 19 kDa subunit) (Complex I-19kD) (CI-19kD) (Complex I-PGIV) (CI-PGIV)	1	0/2	0	0	1/2	0.122	#DIV/0!	2	2/3	0.122	0/2	0	-0.122	0.122
reference	P45877	Peptidyl-prolyl cis-trans isomerase C (PPIase) (Cyclophilin C)	0	0/2	0	0	0/2	0	0	2	2/3	0.122	1/2	0.122	-0.122	-0.122
reference	Q9Y3D7	Mitochondrial import inner membrane translocase subunit Tim16 (Mitochondria-associated granulocyte macrophage CSF-signaling molecule)	0	0/2	0	0	0/2	0	0	3	2/3	0.122	1/2	0.122	-0.122	-0.122
reference	Q9UL45	Pallidin (Pallid protein homolog) (Syntaxin 13-interacting protein)	0	0/2	0	0	0/2	0	#DIV/0!	1	2/3	0.122	0/2	0	-0.122	0
both	O96008	Mitochondrial import receptor subunit TOM40 homolog (Translocase of outer membrane 40 kDa subunit homolog) (Protein Haymaker) (p38.5)	1	0/2	0	0	1/2	0.116	#DIV/0!	2	2/3	0.116	0/2	0	-0.116	0.116
reference	P62166	Neuronal calcium sensor 1 (NCS-1) (Frequenin homolog) (Frequenin-like protein) (Frequenin-like ubiquitous protein)	0	0/2	0	0	0/2	0	#DIV/0!	2	2/3	0.11	0/2	0	-0.11	0
reference	P40855	Peroxisomal biogenesis factor 19 (Peroxin-19) (Peroxisomal farnesylated protein) (33 kDa housekeeping protein)	0	0/2	0	0	0/2	0	#DIV/0!	2	2/3	0.11	0/2	0	-0.11	0
reference	Q9Y2R9	28S ribosomal protein S7, mitochondrial (S7mt) (bMRP-27a) (bMRP27a)	0	0/2	0	0	0/2	0	#DIV/0!	2	2/3	0.108	0/2	0	-0.108	0
reference	Q9Y2Z0	Suppressor of G2 allele of SKP1 homolog (Sgt1) (Putative 40-6-3 protein)	0	0/2	0	0	0/2	0	#DIV/0!	3	2/3	0.108	0/2	0	-0.108	0
reference	Q7Z4W1	L-xylulose reductase (XR) (Dicarbonyl/L-xylulose reductase) (Kidney dicarbonyl reductase) (kiDCR) (Carbonyl reductase II) (Sperm surface protein P34H)	0	0/2	0	0	0/2	0	#DIV/0!	2	2/3	0.105	0/2	0	-0.105	0
reference	P0CG30	Glutathione S-transferase theta-2B (GST class-theta-2) (Glutathione S-transferase theta-2)	0	0/2	0	0	0/2	0	#DIV/0!	1	2/3	0.105	0/2	0	-0.105	0
both	Q16795	NADH dehydrogenase [ubiquinone] 1 alpha subcomplex subunit 9, mitochondrial (NADH-ubiquinone oxidoreductase 39 kDa subunit) (Complex I-39kD) (CI-39kD)	1	0/2	0	0	1/2	0.05	#DIV/0!	3	2/3	0.103	0/2	0	-0.103	0.05
reference	Q9UBR2	Cathepsin Z (Cathepsin X) (Cathepsin P)	0	0/2	0	0	0/2	0	#DIV/0!	1	2/3	0.101	0/2	0	-0.101	0
reference	Q9NWM8	FK506-binding protein 14 (Peptidyl-prolyl cis-trans isomerase) (PPIase) (22 kDa FK506-binding protein) (FKBP-22)	0	0/2	0	0	0/2	0	#DIV/0!	1	2/3	0.101	0/2	0	-0.101	0
reference	O95864	Fatty acid desaturase 2 (Delta(6) fatty acid desaturase) (D6D)	0	0/2	0	0	0/2	0	#DIV/0!	2	2/3	0.101	0/2	0	-0.101	0
both	Q9Y6M9	NADH dehydrogenase [ubiquinone] 1 beta subcomplex subunit 9 (NADH-ubiquinone oxidoreductase B22 subunit) (Complex I-B22) (CI-B22) (LYR motif-containing protein 3)	3	0/2	0	0	1/2	0.318	#DIV/0!	2	2/3	0.096	0/2	0	-0.096	0.318
reference	Q8WVC6	Dephospho-CoA kinase domain-containing protein	0	0/2	0	0	0/2	0	#DIV/0!	1	2/3	0.096	0/2	0	-0.096	0
both	Q9UFN0	Protein NipSnap homolog 3A (NipSnap3A) (NipSnap4) (Target for Salmonella secreted protein C) (TassC)	1	0/2	0	0	1/2	0.093	#DIV/0!	2	2/3	0.093	0/2	0	-0.093	0.093
reference	P35914	Hydroxymethylglutaryl-CoA lyase, mitochondrial (HMG-CoA lyase) (3-hydroxy-3-methylglutarate-CoA lyase)	0	0/2	0	0	0/2	0	#DIV/0!	2	2/3	0.093	0/2	0	-0.093	0
reference	Q99426	Tubulin-folding cofactor B (Tubulin-specific chaperone B) (Cytoskeleton-associated protein 1) (Cytoskeleton-associated protein CKAPI)	0	0/2	0	0	0/2	0	#DIV/0!	2	2/3	0.089	0/2	0	-0.089	0
reference	O00165	HCLS1-associated protein X-1 (HS1-associating protein X-1) (HAX-1) (HS1-binding protein 1)	0	0/2	0	0	0/2	0	#DIV/0!	1	2/3	0.089	0/2	0	-0.089	0
reference	Q8TC12	Retinol dehydrogenase 11 (Retinal reductase 1) (RalR1) (Prostate short-chain dehydrogenase/reductase 1) (Androgen-regulated short-chain dehydrogenase/reductase 1) (HCV core-binding protein HCBP12)	0	0/2	0	0	0/2	0	#DIV/0!	2	2/3	0.083	0/2	0	-0.083	0
reference	O00625	Pirin	0	0/2	0	0	0/2	0	#DIV/0!	1	2/3	0.08	0/2	0	-0.08	0
reference	Q16576	Histone-binding protein RBBP7 (Retinoblastoma-binding protein 7) (RBBP-7) (Retinoblastoma-binding protein p46) (Histone acetyltransferase type B subunit 2) (Nucleosome-remodeling factor subunit RBAP46)	0	0/2	0	0	0/2	0	#DIV/0!	2	2/3	0.08	0/2	0	-0.08	0
both	Q13011	Delta(3,5)-Delta(2,4)-dienoyl-CoA isomerase, mitochondrial	6	0/2	0	0	2/2	0.307	1.2582	8	2/3	0.075	2/2	0.244	-0.075	0.063
reference	Q08257	Quinone oxidoreductase (NADPH:quinone reductase) (Zeta-crystallin)	0	0/2	0	0	0/2	0	#DIV/0!	2	2/3	0.075	0/2	0	-0.075	0
reference	Q00796	Sorbitol dehydrogenase (L-iditol 2-dehydrogenase)	0	0/2	0	0	0/2	0	#DIV/0!	2	2/3	0.075	0/2	0	-0.075	0
reference	Q16401	26S proteasome non-ATPase regulatory subunit 5 (26S proteasome subunit S5B) (26S protease subunit S5 basic)	0	0/2	0	0	0/2	0	#DIV/0!	3	2/3	0.073	0/2	0	-0.073	0
reference	Q9BYN8	28S ribosomal protein S26, mitochondrial (S26mt) (28S ribosomal protein S13, mitochondrial) (S13mt)	0	0/2	0	0	0/2	0	#DIV/0!	1	2/3	0.07	0/2	0	-0.07	0
reference	Q13641	Trophoblast glycoprotein (5T4 oncofetal trophoblast glycoprotein) (5T4 oncotrophoblast glycoprotein) (5T4 oncofetal antigen) (M6P1)	0	0/2	0	0	0/2	0	#DIV/0!	2	2/3	0.07	0/2	0	-0.07	0
both	Q99729	Heterogeneous nuclear ribonucleoprotein A/B (hnRNP A/B) (APOBEC1-binding protein 1) (ABBP-1)	4	0/2	0	0	1/2	0.301	1.68156	6	2/3	0.068	2/2	0.179	-0.068	0.122
reference	Q96C86	Scavenger mRNA-decapping enzyme DcpS (DCS-1) (Hint-related 7meGMP-directed hydrolase) (Histidine triad protein member 5) (HINT-5)	0	0/2	0	0	0/2	0	#DIV/0!	2	2/3	0.068	0/2	0	-0.068	0
reference	P10515	Dihydrolipoyllysine-residue acetyltransferase component of pyruvate dehydrogenase complex, mitochondrial (Pyruvate dehydrogenase complex E2 subunit) (PDC-E2) (Dihydrolipoamide S-acetyltransferase component of pyruvate dehydrogenase complex) (70 kDa mitoch	0	0/2	0	0	0/2	0	#DIV/0!	2	2/3	0.068	0/2	0	-0.068	0
reference	Q9Y6Y8	SEC23-interacting protein (p125)	0	0/2	0	0	0/2	0	#DIV/0!	4	2/3	0.067	0/2	0	-0.067	0
reference	O15347	High mobility group protein B3 (High mobility group protein 4) (HMG-4) (High mobility group protein 2a) (HMG-2a)	0	0/2	0	0	0/2	0	0	2	2/3	0.066	1/2	0.066	-0.066	-0.066
reference	Q16822	Phosphoenolpyruvate carboxykinase [GTP], mitochondrial (PEPCK-M) (Phosphoenolpyruvate carboxylase)	0	0/2	0	0	0/2	0	#DIV/0!	3	2/3	0.065	0/2	0	-0.065	0
both	Q15155	Nodal modulator 1 (pM5)	5	0/2	0	0	2/2	0.06	1.2766	6	2/3	0.06	1/2	0.047	-0.06	0.013
reference	Q9NP92	28S ribosomal protein S30, mitochondrial (MRP-S30) (Programmed cell death protein 9)	0	0/2	0	0	0/2	0	#DIV/0!	2	2/3	0.059	0/2	0	-0.059	0
reference	Q9BS26	Endoplasmic reticulum resident protein ERp44 (Thioredoxin domain-containing protein 4)	0	0/2	0	0	0/2	0	#DIV/0!	1	2/3	0.058	0/2	0	-0.058	0
both	Q96JB5	CDK5 regulatory subunit-associated protein 3 (CDK5 activator-binding protein C53) (Protein HSF-27)	3	0/2	0	0	2/2	0.118	#DIV/0!	1	2/3	0.056	0/2	0	-0.056	0.118
reference	P26440	Isovaleryl-CoA dehydrogenase, mitochondrial (IVD)	0	0/2	0	0	0/2	0	#DIV/0!	2	2/3	0.055	0/2	0	-0.055	0
reference	Q96CS3	FAS-associated factor 2 (UBX domain-containing protein 3B) (UBX domain-containing protein 8) (Protein ETEA)	0	0/2	0	0	0/2	0	#DIV/0!	2	2/3	0.055	0/2	0	-0.055	0
both	P30419	Glycylpeptide N-tetradecanoyltransferase 1 (Peptide N-myristoyltransferase 1) (Myristoyl-CoA:protein N-myristoyltransferase 1) (NMT 1)	2	0/2	0	0	1/2	0.108	2.03774	3	2/3	0.053	1/2	0.053	-0.053	0.055
both	Q8IVL6	Prolyl 3-hydroxylase 3 (Leprecan-like protein 2) (Protein B)	3	0/2	0	0	1/2	0.105	2.05882	6	2/3	0.051	2/2	0.051	-0.051	0.054
reference	Q9Y697	Cysteine desulfurase, mitochondrial	0	0/2	0	0	0/2	0	#DIV/0!	2	2/3	0.051	0/2	0	-0.051	0
reference	P36957	Dihydrolipoyllysine-residue succinyltransferase component of 2-oxoglutarate dehydrogenase complex, mitochondrial (Dihydrolipoamide succinyltransferase component of 2-oxoglutarate dehydrogenase complex) (E2) (E2K)	0	0/2	0	0	0/2	0	#DIV/0!	2	2/3	0.05	0/2	0	-0.05	0
both	O76021	Ribosomal L1 domain-containing protein 1 (Cellular senescence-inhibited gene protein) (Protein PBK1) (CATX-11)	4	0/2	0	0	2/2	0.101	1.5303	5	2/3	0.049	1/2	0.066	-0.049	0.035
reference	P80303	Nucleobindin-2 (DNA-binding protein NEFA) (Gastric cancer antigen Zg4)	0	0/2	0	0	0/2	0	#DIV/0!	1	2/3	0.042	0/2	0	-0.042	0
reference	Q5EBL4	RILP-like protein 1 (Rab-interacting lysosomal-like protein 1)	0	0/2	0	0	0/2	0	#DIV/0!	2	2/3	0.042	0/2	0	-0.042	0
reference	Q96CW1	AP-2 complex subunit mu (Adapter-related protein complex 2 mu subunit) (Adaptor protein complex AP-2 subunit mu) (Adaptin-mu2) (AP-2 mu chain) (Plasma membrane adaptor AP-2 50 kDa protein) (HA2 50 kDa subunit) (Clathrin assembly protein complex 2 medium c	0	0/2	0	0	0/2	0	#DIV/0!	2	2/3	0.041	0/2	0	-0.041	0
reference	Q9H5N1	Rab GTPase-binding effector protein 2 (Rabaptin-5beta)	0	0/2	0	0	0/2	0	#DIV/0!	1	2/3	0.038	0/2	0	-0.038	0
reference	Q15067	Peroxisomal acyl-coenzyme A oxidase 1 (AOX) (Palmitoyl-CoA oxidase) (Straight-chain acyl-CoA oxidase) (SCOX)	0	0/2	0	0	0/2	0	#DIV/0!	2	2/3	0.038	0/2	0	-0.038	0
both	Q92900	Regulator of nonsense transcripts 1 (ATP-dependent helicase RENT1) (Nonsense mRNA reducing factor 1) (NORF1) (Up-frameshift suppressor 1 homolog) (hUpf1)	2	0/2	0	0	2/2	0.025	#DIV/0!	3	2/3	0.037	0/2	0	-0.037	0.025
reference	Q2NKX8	DNA excision repair protein ERCC-6-like (ATP-dependent helicase ERCC6-like) (PLK1-interacting checkpoint helicase) (Tumor antigen BJ-HCC-15)	0	0/2	0	0	0/2	0	#DIV/0!	3	2/3	0.036	0/2	0	-0.036	0
both	O95831	Apoptosis-inducing factor 1, mitochondrial (Programmed cell death protein 8)	1	0/2	0	0	1/2	0.034	#DIV/0!	2	2/3	0.034	0/2	0	-0.034	0.034
reference	Q9BYT8	Neurolysin, mitochondrial (Angiotensin-binding protein) (Microsomal endopeptidase) (MEP) (Mitochondrial oligopeptidase M) (Neurotensin endopeptidase)	0	0/2	0	0	0/2	0	#DIV/0!	2	2/3	0.032	0/2	0	-0.032	0
reference	Q13619	Cullin-4A (CUL-4A)	0	0/2	0	0	0/2	0	#DIV/0!	2	2/3	0.025	0/2	0	-0.025	0
reference	O43491	Band 4.1-like protein 2 (Generally expressed protein 4.1) (4.1G)	0	0/2	0	0	0/2	0	#DIV/0!	2	2/3	0.021	0/2	0	-0.021	0
reference	Q9H2G2	STE20-like serine/threonine-protein kinase (STE20-like kinase) (STE20-related serine/threonine-protein kinase) (STE20-related kinase) (Serine/threonine-protein kinase 2) (CTCL tumor antigen se20-9)	0	0/2	0	0	0/2	0	#DIV/0!	2	2/3	0.015	0/2	0	-0.015	0
reference	Q9Y618	Nuclear receptor corepressor 2 (N-CoR2) (Silencing mediator of retinoic acid and thyroid hormone receptor) (SMRT) (Thyroid-, retinoic-acid-receptor-associated corepressor) (T3 receptor-associating factor) (TRAC) (CTG repeat protein 26) (SMAP270)	0	0/2	0	0	0/2	0	#DIV/0!	3	2/3	0.015	0/2	0	-0.015	0
both	Q12955	Ankyrin-3 (ANK-3) (Ankyrin-G)	1	0/2	0	0	1/2	0.005	#DIV/0!	4	2/3	0.01	0/2	0	-0.01	0.005
both	P02647	Apolipoprotein A-I (Apo-AI)	1	1/2	0.064	0.0309927	0/2	0	0	18	1/3	2.065	1/2	0.133	-2001	-0.133
both	Q14204	Cytoplasmic dynein 1 heavy chain 1 (Cytoplasmic dynein heavy chain 1) (Dynein heavy chain, cytosolic)	6	1/2	0.009	0.236842	1/2	0.024	#DIV/0!	8	1/3	0.038	0/2	0	-0.029	0.024
both	P11498	Pyruvate carboxylase, mitochondrial (Pyruvic carboxylase) (PCB)	1	2/2	0.02	0.240964	0/2	0	#DIV/0!	4	1/3	0.083	0/2	0	-0.063	0
both	P82664	28S ribosomal protein S10, mitochondrial (S10mt)	1	1/2	0.11	0.298103	0/2	0	#DIV/0!	3	1/3	0.369	0/2	0	-0.259	0
both	Q8NBJ7	Sulfatase-modifying factor 2 (C-alpha-formylglycine-generating enzyme 2)	1	1/2	0.072	0.309013	0/2	0	#DIV/0!	3	1/3	0.233	0/2	0	-0.161	0
both	P20839	Inosine-5'-monophosphate dehydrogenase 1 (IMP dehydrogenase 1) (IMPDH-I) (IMPD 1)	2	2/2	0.054	0.317647	0/2	0	#DIV/0!	3	1/3	0.17	0/2	0	-0.116	0
both	Q14166	Tubulin--tyrosine ligase-like protein 12	1	1/2	0.042	0.320611	0/2	0	#DIV/0!	3	1/3	0.131	0/2	0	-0.089	0
both	O43242	26S proteasome non-ATPase regulatory subunit 3 (26S proteasome regulatory subunit S3) (Proteasome subunit p58)	2	1/2	0.036	0.327273	1/2	0.036	#DIV/0!	3	1/3	0.11	0/2	0	-0.074	0.036
both	Q9BYD1	39S ribosomal protein L13, mitochondrial (L13mt)	2	1/2	0.274	0.328932	0/2	0	#DIV/0!	5	1/3	0.833	0/2	0	-0.559	0
both	Q14566	DNA replication licensing factor MCM6 (p105MCM)	2	1/2	0.026	0.329114	1/2	0.026	#DIV/0!	3	1/3	0.079	0/2	0	-0.053	0.026
both	P62308	Small nuclear ribonucleoprotein G (snRNP-G)	3	2/2	0.334	0.429306	1/2	1.371	1.60915	6	1/3	0.778	2/2	0.852	-0.444	0.519
both	Q99622	Protein C10	1	2/2	0.233	0.448077	0/2	0	#DIV/0!	2	1/3	0.52	0/2	0	-0.287	0
both	A6ZKI3	Protein FAM127A (Mammalian retrotransposon derived protein 8C)	1	2/2	0.233	0.448077	0/2	0	#DIV/0!	2	1/3	0.52	0/2	0	-0.287	0
both	Q9BYN0	Sulfiredoxin-1	1	1/2	0.212	0.452991	0/2	0	#DIV/0!	2	1/3	0.468	0/2	0	-0.256	0
both	Q16864	V-type proton ATPase subunit F (V-ATPase subunit F) (Vacuolar proton pump subunit F) (V-ATPase 14 kDa subunit)	1	1/2	0.194	0.456471	0/2	0	#DIV/0!	2	1/3	0.425	0/2	0	-0.231	0
both	Q16540	39S ribosomal protein L23, mitochondrial (L23mt) (L23 mitochondrial-related protein) (Ribosomal protein L23-like)	1	1/2	0.129	0.470803	0/2	0	#DIV/0!	2	1/3	0.274	0/2	0	-0.145	0
both	O75935	Dynactin subunit 3 (Dynactin complex subunit 22 kDa subunit) (p22)	1	1/2	0.122	0.471042	0/2	0	#DIV/0!	2	1/3	0.259	0/2	0	-0.137	0
both	O75251	NADH dehydrogenase [ubiquinone] iron-sulfur protein 7, mitochondrial (NADH-ubiquinone oxidoreductase 20 kDa subunit) (Complex I-20kD) (CI-20kD) (PSST subunit)	3	2/2	0.11	0.472103	1/2	0.11	1	3	1/3	0.233	1/2	0.11	-0.123	0
both	Q9Y6C9	Mitochondrial carrier homolog 2 (Met-induced mitochondrial protein)	2	1/2	0.105	0.472973	1/2	0.105	#DIV/0!	2	1/3	0.222	0/2	0	-0.117	0.105
both	P48507	Glutamate--cysteine ligase regulatory subunit (Gamma-glutamylcysteine synthetase regulatory subunit) (Gamma-ECS regulatory subunit) (GCS light chain) (Glutamate--cysteine ligase modifier subunit)	1	1/2	0.105	0.472973	0/2	0	#DIV/0!	2	1/3	0.222	0/2	0	-0.117	0
both	P09417	Dihydropteridine reductase (HDHPR) (Quinoid dihydropteridine reductase)	1	1/2	0.116	0.473469	0/2	0	#DIV/0!	2	1/3	0.245	0/2	0	-0.129	0
both	Q7Z7H8	39S ribosomal protein L10, mitochondrial (L10mt) (MRP-L8)	1	1/2	0.089	0.478495	0/2	0	#DIV/0!	2	1/3	0.186	0/2	0	-0.097	0
both	A6NL28	Putative tropomyosin alpha-3 chain-like protein	1	1/2	0.072	0.48	0/2	0	#DIV/0!	2	1/3	0.15	0/2	0	-0.078	0
both	O95861	3'(2'),5'-bisphosphate nucleotidase 1 (Bisphosphate 3'-nucleotidase 1) (PAP-inositol-1,4-phosphatase) (PIP)	1	1/2	0.086	0.480447	0/2	0	#DIV/0!	2	1/3	0.179	0/2	0	-0.093	0
both	Q14197	Immature colon carcinoma transcript 1 protein (Digestion substraction 1) (DS-1)	1	1/2	0.064	0.481203	0/2	0	#DIV/0!	2	1/3	0.133	0/2	0	-0.069	0
both	P30443	HLA class I histocompatibility antigen, A-1 alpha chain (MHC class I antigen A*1)	1	1/2	0.077	0.48125	0/2	0	#DIV/0!	2	1/3	0.16	0/2	0	-0.083	0
both	P22090	40S ribosomal protein S4, Y isoform 1	6	2/2	0.118	0.481633	1/2	0.245	0.777778	7	1/3	0.245	1/2	0.315	-0.127	-0.07
both	A6NDG6	Phosphoglycolate phosphatase (PGPase)	1	1/2	0.08	0.481928	0/2	0	#DIV/0!	2	1/3	0.166	0/2	0	-0.086	0
both	O75891	10-formyltetrahydrofolate dehydrogenase (10-FTHFDH) (Aldehyde dehydrogenase family 1 member L1)	1	1/2	0.027	0.482143	0/2	0	0	3	1/3	0.056	1/2	0.027	-0.029	-0.027
both	P42785	Lysosomal Pro-X carboxypeptidase (Prolylcarboxypeptidase) (PRCP) (Proline carboxypeptidase) (Angiotensinase C) (Lysosomal carboxypeptidase C)	1	2/2	0.068	0.48227	0/2	0	#DIV/0!	2	1/3	0.141	0/2	0	-0.073	0
both	Q9BQE5	Apolipoprotein L2 (Apolipoprotein L-II) (ApoL-II)	1	2/2	0.068	0.48227	0/2	0	#DIV/0!	2	1/3	0.141	0/2	0	-0.073	0
both	Q9BV20	Methylthioribose-1-phosphate isomerase (MTR-1-P isomerase) (S-methyl-5-thioribose-1-phosphate isomerase) (Translation initiation factor eIF-2B subunit alpha/beta/delta-like protein)	1	1/2	0.07	0.482759	0/2	0	#DIV/0!	2	1/3	0.145	0/2	0	-0.075	0
both	Q9H7Z7	Prostaglandin E synthase 2 (Microsomal prostaglandin E synthase 2) (mPGES-2)	1	1/2	0.059	0.483607	0/2	0	#DIV/0!	2	1/3	0.122	0/2	0	-0.063	0
both	Q06124	Tyrosine-protein phosphatase non-receptor type 11 (Protein-tyrosine phosphatase 2C) (PTP-2C) (PTP-1D) (SH-PTP3) (SH-PTP2) (SHP-2)	3	2/2	0.049	0.485149	0/2	0	#DIV/0!	3	1/3	0.101	0/2	0	-0.052	0
both	Q9H223	EH domain-containing protein 4 (Hepatocellular carcinoma-associated protein 10/11)	2	1/2	0.041	0.488095	1/2	0.041	1	3	1/3	0.084	1/2	0.041	-0.043	0
both	P53992	Protein transport protein Sec24C (SEC24-related protein C)	1	1/2	0.03	0.491803	1/2	0.03	1	3	1/3	0.061	1/2	0.03	-0.031	0
both	Q63ZY3	KN motif and ankyrin repeat domain-containing protein 2 (Ankyrin repeat domain-containing protein 25) (SRC-1-interacting protein) (SRC1-interacting protein) (Matrix-remodeling-associated protein 3)	1	1/2	0.032	0.492308	0/2	0	#DIV/0!	2	1/3	0.065	0/2	0	-0.033	0
both	P52888	Thimet oligopeptidase (Endopeptidase 24.15) (MP78)	1	1/2	0.034	0.492754	0/2	0	#DIV/0!	2	1/3	0.069	0/2	0	-0.035	0
both	Q15437	Protein transport protein Sec23B (SEC23-related protein B)	2	1/2	0.037	0.493333	2/2	0.056	0.746667	4	1/3	0.075	1/2	0.075	-0.038	-0.019
both	Q8NE71	ATP-binding cassette sub-family F member 1 (ATP-binding cassette 50) (TNF-alpha-stimulated ABC protein)	2	1/2	0.022	0.5	1/2	0.022	#DIV/0!	2	1/3	0.044	0/2	0	-0.022	0.022
both	P02786	Transferrin receptor protein 1 (TfR1) (T9) (p90)	5	1/2	0.164	0.523962	0/2	0	#DIV/0!	9	1/3	0.313	0/2	0	-0.149	0
both	Q93009	Ubiquitin carboxyl-terminal hydrolase 7 (Ubiquitin thioesterase 7) (Ubiquitin-specific-processing protease 7) (Deubiquitinating enzyme 7) (Herpesvirus-associated ubiquitin-specific protease)	5	1/2	0.083	0.557047	1/2	0.02	#DIV/0!	7	1/3	0.149	0/2	0	-0.066	0.02
both	Q5GJ75	Tumor necrosis factor alpha-induced protein 8-like protein 3 (TNF alpha-induced protein 8-like protein 3)	2	1/2	0.15	0.643777	0/2	0	#DIV/0!	3	1/3	0.233	0/2	0	-0.083	0
both	P49023	Paxillin	2	1/2	0.11	0.647059	0/2	0	#DIV/0!	3	1/3	0.17	0/2	0	-0.06	0
both	P13861	cAMP-dependent protein kinase type II-alpha regulatory subunit	2	1/2	0.108	0.650602	0/2	0	#DIV/0!	3	1/3	0.166	0/2	0	-0.058	0
both	P46379	Large proline-rich protein BAT3 (HLA-B-associated transcript 3) (Protein G3)	2	2/2	0.062	0.746988	0/2	0	#DIV/0!	2	1/3	0.083	0/2	0	-0.021	0
both	Q9UHD8	Septin-9 (MLL septin-like fusion protein MSF-A) (MLL septin-like fusion protein) (Ovarian/Breast septin) (Ov/Br septin) (Septin D1)	5	2/2	0.055	0.753425	1/2	0.152	4.22222	3	1/3	0.073	1/2	0.036	-0.018	0.116
both	P62306	Small nuclear ribonucleoprotein F (snRNP-F)	2	1/2	1.154	1	1/2	1.154	1.42293	3	1/3	1.154	2/2	0.811	0	0.343
both	P62310	U6 snRNA-associated Sm-like protein LSm3	2	1/2	0.52	1	1/2	0.52	1	4	1/3	0.52	2/2	0.52	0	0
both	Q5TGZ0	UPF0327 protein C1orf151	1	1/2	0.389	1	0/2	0	#DIV/0!	1	1/3	0.389	0/2	0	0	0
both	Q99576	TSC22 domain family protein 3 (DSIP-immunoreactive peptide) (Protein DIP) (Delta sleep-inducing peptide immunoreactor) (Glucocorticoid-induced leucine zipper protein) (GILZ) (TSC-22-like protein) (TSC-22-related protein) (TSC-22R)	1	1/2	0.233	1	0/2	0	#DIV/0!	1	1/3	0.233	0/2	0	0	0
both	P61956	Small ubiquitin-related modifier 2 (SUMO-2) (Ubiquitin-like protein SMT3B) (SMT3 homolog 2) (Sentrin-2) (HSMT3) (SUMO-3)	1	2/2	0.212	1	1/2	0.212	1	2	1/3	0.212	2/2	0.212	0	0
both	Q9Y3E0	Vesicle transport protein GOT1B (Golgi transport 1 homolog B) (hGOT1a) (Putative NF-kappa-B-activating protein 470)	1	1/2	0.212	1	0/2	0	#DIV/0!	1	1/3	0.212	0/2	0	0	0
both	P07311	Acylphosphatase-1 (Acylphosphate phosphohydrolase 1) (Acylphosphatase, organ-common type isozyme) (Acylphosphatase, erythrocyte isozyme)	1	1/2	0.212	1	0/2	0	#DIV/0!	1	1/3	0.212	0/2	0	0	0
both	Q8WWX9	Selenoprotein M (SelM)	1	1/2	0.212	1	0/2	0	#DIV/0!	1	1/3	0.212	0/2	0	0	0
both	P78537	Biogenesis of lysosome-related organelles complex 1 subunit 1 (BLOC-1 subunit 1) (GCN5-like protein 1) (Protein RT14)	1	1/2	0.194	1	0/2	0	#DIV/0!	1	1/3	0.194	0/2	0	0	0
both	Q99417	C-Myc-binding protein (Associate of Myc 1) (AMY-1)	1	1/2	0.179	1	0/2	0	#DIV/0!	1	1/3	0.179	0/2	0	0	0
both	P05161	Interferon-induced 17 kDa protein	1	1/2	0.179	1	0/2	0	#DIV/0!	1	1/3	0.179	0/2	0	0	0
both	Q9Y3C0	WASH complex subunit CCDC53 (Coiled-coil domain-containing protein 53)	1	1/2	0.179	1	0/2	0	#DIV/0!	1	1/3	0.179	0/2	0	0	0
both	O14561	Acyl carrier protein, mitochondrial (ACP) (NADH-ubiquinone oxidoreductase 9.6 kDa subunit) (CI-SDAP)	1	2/2	0.166	1	0/2	0	#DIV/0!	1	1/3	0.166	0/2	0	0	0
both	P04156	Major prion protein (PrP) (PrP27-30) (PrP33-35C) (ASCR)	1	1/2	0.166	1	0/2	0	#DIV/0!	1	1/3	0.166	0/2	0	0	0
both	O15116	U6 snRNA-associated Sm-like protein LSm1 (Cancer-associated Sm-like) (Small nuclear ribonuclear CaSm)	1	2/2	0.145	1	0/2	0	#DIV/0!	1	1/3	0.145	0/2	0	0	0
both	Q9BUH6	Uncharacterized protein C9orf142	1	1/2	0.136	1	0/2	0	#DIV/0!	1	1/3	0.136	0/2	0	0	0
both	O60925	Prefoldin subunit 1	1	1/2	0.136	1	0/2	0	#DIV/0!	1	1/3	0.136	0/2	0	0	0
both	P11766	Alcohol dehydrogenase class-3 (Alcohol dehydrogenase class-III) (Alcohol dehydrogenase 5) (Alcohol dehydrogenase class chi chain) (S-(hydroxymethyl)glutathione dehydrogenase) (Glutathione-dependent formaldehyde dehydrogenase) (GSH-FDH)	2	1/2	0.133	1	0/2	0	#DIV/0!	2	1/3	0.133	0/2	0	0	0
both	Q9H4G4	Golgi-associated plant pathogenesis-related protein 1 (Golgi-associated PR-1 protein) (Glioma pathogenesis-related protein 2) (GliPR 2)	2	1/2	0.129	1	1/2	0.129	1	2	1/3	0.129	2/2	0.129	0	0
both	Q9Y5Z4	Heme-binding protein 2 (Placental protein 23) (PP23) (Protein SOUL)	1	1/2	0.129	1	0/2	0	#DIV/0!	1	1/3	0.129	0/2	0	0	0
both	Q9NUG6	p53 and DNA damage-regulated protein 1	1	1/2	0.122	1	0/2	0	#DIV/0!	1	1/3	0.122	0/2	0	0	0
both	P68431	Histone H3.1 (H3/a) (H3/b) (H3/c) (H3/d) (H3/f) (H3/h) (H3/i) (H3/j) (H3/k) (H3/l)	1	1/2	0.11	1	0/2	0	0	3	1/3	0.11	2/2	0.11	0	-0.11
both	P78560	Death domain-containing protein CRADD (Caspase and RIP adapter with death domain) (RIP-associated protein with a death domain)	1	1/2	0.11	1	0/2	0	#DIV/0!	1	1/3	0.11	0/2	0	0	0
both	Q9Y6G5	COMM domain-containing protein 10	1	1/2	0.11	1	0/2	0	#DIV/0!	1	1/3	0.11	0/2	0	0	0
both	O75439	Mitochondrial-processing peptidase subunit beta (Beta-MPP) (P-52)	2	1/2	0.103	1	0/2	0	#DIV/0!	2	1/3	0.103	0/2	0	0	0
both	Q9H008	Phospholysine phosphohistidine inorganic pyrophosphate phosphatase (hLHPP)	1	1/2	0.101	1	0/2	0	#DIV/0!	1	1/3	0.101	0/2	0	0	0
both	Q9NWU2	Protein C20orf11 (Two hybrid-associated protein 1 with RanBPM) (Twa1)	1	1/2	0.089	1	1/2	0.089	#DIV/0!	1	1/3	0.089	0/2	0	0	0.089
both	O15533	Tapasin (TPSN) (TAP-binding protein) (TAP-associated protein) (NGS-17)	1	2/2	0.086	1	0/2	0	#DIV/0!	1	1/3	0.086	0/2	0	0	0
both	Q92600	Cell differentiation protein RCD1 homolog (Rcd-1)	1	2/2	0.086	1	0/2	0	#DIV/0!	1	1/3	0.086	0/2	0	0	0
both	P17050	Alpha-N-acetylgalactosaminidase (Alpha-galactosidase B)	1	1/2	0.083	1	0/2	0	#DIV/0!	1	1/3	0.083	0/2	0	0	0
both	P52594	Arf-GAP domain and FG repeats-containing protein 1 (Nucleoporin-like protein RIP) (HIV-1 Rev-binding protein) (Rev-interacting protein) (Rev/Rex activation domain-binding protein)	1	1/2	0.083	1	0/2	0	#DIV/0!	1	1/3	0.083	0/2	0	0	0
both	Q14192	Four and a half LIM domains protein 2 (FHL-2) (Skeletal muscle LIM-protein 3) (SLIM 3) (LIM domain protein DRAL)	1	1/2	0.08	1	0/2	0	#DIV/0!	1	1/3	0.08	0/2	0	0	0
both	Q16539	Mitogen-activated protein kinase 14 (Mitogen-activated protein kinase p38 alpha) (MAP kinase p38 alpha) (Cytokine suppressive anti-inflammatory drug-binding protein) (CSAID-binding protein) (MAX-interacting protein 2) (MAP kinase MXI2) (SAPK2A)	1	1/2	0.075	1	0/2	0	#DIV/0!	1	1/3	0.075	0/2	0	0	0
both	Q03426	Mevalonate kinase (MK)	1	1/2	0.072	1	0/2	0	#DIV/0!	1	1/3	0.072	0/2	0	0	0
both	Q53GG5	PDZ and LIM domain protein 3 (Actinin-associated LIM protein) (Alpha-actinin-2-associated LIM protein)	1	1/2	0.072	1	0/2	0	#DIV/0!	1	1/3	0.072	0/2	0	0	0
both	O94905	Erlin-2 (Endoplasmic reticulum lipid raft-associated protein 2) (Stomatin-prohibitin-flotillin-HflC/K domain-containing protein 2) (SPFH domain-containing protein 2)	2	2/2	0.068	1	0/2	0	#DIV/0!	1	1/3	0.068	0/2	0	0	0
both	P52788	Spermine synthase (SPMSY) (Spermidine aminopropyltransferase)	1	1/2	0.068	1	0/2	0	#DIV/0!	1	1/3	0.068	0/2	0	0	0
both	Q96ND0	Uncharacterized protein C18orf19	1	1/2	0.068	1	0/2	0	#DIV/0!	1	1/3	0.068	0/2	0	0	0
both	Q9BRK5	45 kDa calcium-binding protein (Cab45) (Stromal cell-derived factor 4) (SDF-4)	1	1/2	0.066	1	0/2	0	#DIV/0!	1	1/3	0.066	0/2	0	0	0
both	Q93052	Lipoma-preferred partner (LIM domain-containing preferred translocation partner in lipoma)	1	1/2	0.062	1	0/2	0	#DIV/0!	1	1/3	0.062	0/2	0	0	0
both	P45954	Short/branched chain specific acyl-CoA dehydrogenase, mitochondrial (SBCAD) (2-methyl branched chain acyl-CoA dehydrogenase) (2-MEBCAD) (2-methylbutyryl-coenzyme A dehydrogenase) (2-methylbutyryl-CoA dehydrogenase)	1	1/2	0.061	1	0/2	0	#DIV/0!	1	1/3	0.061	0/2	0	0	0
both	Q9Y448	Putative TRAF4-associated factor 1	1	1/2	0.061	1	0/2	0	#DIV/0!	1	1/3	0.061	0/2	0	0	0
both	O00170	AH receptor-interacting protein (AIP) (Aryl-hydrocarbon receptor-interacting protein) (Immunophilin homolog ARA9) (HBV X-associated protein 2) (XAP-2)	1	1/2	0.059	1	0/2	0	#DIV/0!	1	1/3	0.059	0/2	0	0	0
both	O75191	Xylulose kinase (Xylulokinase)	1	1/2	0.059	1	0/2	0	#DIV/0!	1	1/3	0.059	0/2	0	0	0
both	O75844	CAAX prenyl protease 1 homolog (Prenyl protein-specific endoprotease 1) (Farnesylated proteins-converting enzyme 1) (FACE-1) (Zinc metalloproteinase Ste24 homolog)	1	2/2	0.058	1	0/2	0	#DIV/0!	1	1/3	0.058	0/2	0	0	0
both	P11172	Uridine 5'-monophosphate synthase (UMP synthase)	1	1/2	0.055	1	0/2	0	#DIV/0!	1	1/3	0.055	0/2	0	0	0
both	Q8NHP8	Putative phospholipase B-like 2 (Phospholipase B domain-containing protein 2) (Lamina ancestor homolog 2) (LAMA-like protein 2) (76 kDa protein) (p76)	1	1/2	0.054	1	0/2	0	#DIV/0!	1	1/3	0.054	0/2	0	0	0
both	Q9H173	Nucleotide exchange factor SIL1 (BiP-associated protein) (BAP)	1	1/2	0.053	1	0/2	0	#DIV/0!	1	1/3	0.053	0/2	0	0	0
both	P60228	Eukaryotic translation initiation factor 3 subunit E (eIF3e) (Eukaryotic translation initiation factor 3 subunit 6) (eIF-3 p48) (Viral integration site protein INT-6 homolog)	1	1/2	0.05	1	1/2	0.05	1	3	1/3	0.05	2/2	0.05	0	0
both	Q9H7D7	WD repeat-containing protein 26 (CUL4- and DDB1-associated WDR protein 2) (Myocardial ischemic preconditioning up-regulated protein 2)	2	2/2	0.048	1	0/2	0	#DIV/0!	1	1/3	0.048	0/2	0	0	0
both	Q13492	Phosphatidylinositol-binding clathrin assembly protein (Clathrin assembly lymphoid myeloid leukemia protein)	1	1/2	0.047	1	0/2	0	#DIV/0!	1	1/3	0.047	0/2	0	0	0
both	O94921	Cyclin-dependent kinase 14 (Cell division protein kinase 14) (Serine/threonine-protein kinase PFTAIRE-1) (hPFTAIRE1)	1	1/2	0.044	1	0/2	0	0	1	1/3	0.044	1/2	0.044	0	-0.044
both	Q9HCC0	Methylcrotonoyl-CoA carboxylase beta chain, mitochondrial (MCCase subunit beta) (3-methylcrotonyl-CoA:carbon dioxide ligase subunit beta) (3-methylcrotonyl-CoA carboxylase non-biotin-containing subunit) (3-methylcrotonyl-CoA carboxylase 2)	1	2/2	0.044	1	0/2	0	#DIV/0!	1	1/3	0.044	0/2	0	0	0
both	Q7Z2Z2	Elongation factor Tu GTP-binding domain-containing protein 1 (Protein FAM42A)	2	1/2	0.044	1	0/2	0	#DIV/0!	2	1/3	0.044	0/2	0	0	0
both	Q03113	Guanine nucleotide-binding protein subunit alpha-12 (G-protein subunit alpha-12)	1	1/2	0.044	1	0/2	0	#DIV/0!	1	1/3	0.044	0/2	0	0	0
both	Q13564	NEDD8-activating enzyme E1 regulatory subunit (Amyloid protein-binding protein 1) (Amyloid beta precursor protein-binding protein 1, 59 kDa) (APP-BP1) (Proto-oncogene protein 1)	1	1/2	0.043	1	0/2	0	#DIV/0!	1	1/3	0.043	0/2	0	0	0
both	Q8IYT4	Katanin p60 ATPase-containing subunit A-like 2 (Katanin p60 subunit A-like 2) (p60 katanin-like 2)	1	1/2	0.04	1	0/2	0	#DIV/0!	1	1/3	0.04	0/2	0	0	0
both	Q86UA1	Pre-mRNA-processing factor 39 (PRP39 homolog)	1	1/2	0.04	1	0/2	0	#DIV/0!	1	1/3	0.04	0/2	0	0	0
both	Q96EK5	KIF1-binding protein	1	1/2	0.038	1	0/2	0	#DIV/0!	1	1/3	0.038	0/2	0	0	0
both	O00116	Alkyldihydroxyacetonephosphate synthase, peroxisomal (Alkyl-DHAP synthase) (Alkylglycerone-phosphate synthase) (Aging-associated gene 5 protein)	1	1/2	0.036	1	0/2	0	#DIV/0!	1	1/3	0.036	0/2	0	0	0
both	O95486	Protein transport protein Sec24A (SEC24-related protein A)	3	1/2	0.035	1	2/2	0.071	#DIV/0!	1	1/3	0.035	0/2	0	0	0.071
both	Q9UI26	Importin-11 (Imp11) (Ran-binding protein 11) (RanBP11)	1	1/2	0.033	1	0/2	0	#DIV/0!	1	1/3	0.033	0/2	0	0	0
both	Q9Y263	Phospholipase A-2-activating protein (PLA2P)	1	1/2	0.033	1	0/2	0	#DIV/0!	1	1/3	0.033	0/2	0	0	0
both	Q8TF05	Serine/threonine-protein phosphatase 4 regulatory subunit 1	1	1/2	0.032	1	0/2	0	#DIV/0!	1	1/3	0.032	0/2	0	0	0
both	Q15459	Splicing factor 3A subunit 1 (Spliceosome-associated protein 114) (SAP 114) (SF3a120)	5	1/2	0.031	1	2/2	0.096	1.01053	4	1/3	0.031	1/2	0.095	0	0.001
both	Q9BVQ7	Spermatogenesis-associated protein 5-like protein 1	1	1/2	0.031	1	0/2	0	#DIV/0!	1	1/3	0.031	0/2	0	0	0
both	O60502	Bifunctional protein NCOAT (Nuclear cytoplasmic O-GlcNAcase and acetyltransferase) (Meningioma-expressed antigen 5)	1	1/2	0.03	1	0/2	0	#DIV/0!	1	1/3	0.03	0/2	0	0	0
both	Q32MZ4	Leucine-rich repeat flightless-interacting protein 1 (LRR FLII-interacting protein 1) (TAR RNA-interacting protein) (GC-binding factor 2)	1	1/2	0.027	1	0/2	0	#DIV/0!	1	1/3	0.027	0/2	0	0	0
both	Q66K74	Microtubule-associated protein 1S (MAP-1S) (BPY2-interacting protein 1) (Microtubule-associated protein 8) (Variable charge Y chromosome 2-interacting protein 1) (VCY2-interacting protein 1)	1	1/2	0.026	1	0/2	0	#DIV/0!	1	1/3	0.026	0/2	0	0	0
both	P43243	Matrin-3	12	1/2	0.025	1	2/2	0.238	1.24607	8	1/3	0.025	1/2	0.191	0	0.047
both	A0AVT1	Ubiquitin-like modifier-activating enzyme 6 (Ubiquitin-activating enzyme 6) (Ubiquitin-activating enzyme E1-like protein 2) (Monocyte protein 4) (MOP-4)	1	1/2	0.025	1	0/2	0	#DIV/0!	1	1/3	0.025	0/2	0	0	0
both	Q15042	Rab3 GTPase-activating protein catalytic subunit (RAB3 GTPase-activating protein 130 kDa subunit) (Rab3-GAP p130) (Rab3-GAP)	1	1/2	0.025	1	0/2	0	#DIV/0!	1	1/3	0.025	0/2	0	0	0
both	P12109	Collagen alpha-1(VI) chain	3	1/2	0.024	1	1/2	0.072	#DIV/0!	1	1/3	0.024	0/2	0	0	0.072
both	Q9H3U1	Protein unc-45 homolog A (UNC-45A) (GCUNC-45) (Smooth muscle cell-associated protein 1) (SMAP-1)	1	2/2	0.024	1	1/2	0.024	#DIV/0!	1	1/3	0.024	0/2	0	0	0.024
both	Q6P2E9	Enhancer of mRNA-decapping protein 4 (Human enhancer of decapping large subunit) (Hedls) (Autoantigen Ge-1) (Autoantigen RCD-8)	1	1/2	0.022	1	0/2	0	#DIV/0!	1	1/3	0.022	0/2	0	0	0
both	Q01970	1-phosphatidylinositol-4,5-bisphosphate phosphodiesterase beta-3 (Phosphoinositide phospholipase C) (Phospholipase C-beta-3) (PLC-beta-3)	1	1/2	0.019	1	1/2	0.019	#DIV/0!	1	1/3	0.019	0/2	0	0	0.019
both	Q9C0C2	182 kDa tankyrase-1-binding protein	1	1/2	0.019	1	0/2	0	#DIV/0!	1	1/3	0.019	0/2	0	0	0
both	Q8TEQ6	Gem-associated protein 5 (Gemin5)	2	1/2	0.017	1	1/2	0.017	#DIV/0!	1	1/3	0.017	0/2	0	0	0.017
both	Q6Y7W6	PERQ amino acid-rich with GYF domain-containing protein 2 (GRB10-interacting GYF protein 2) (Trinucleotide repeat-containing gene 15 protein)	1	2/2	0.016	1	0/2	0	#DIV/0!	1	1/3	0.016	0/2	0	0	0
both	Q9UDY2	Tight junction protein ZO-2 (Zonula occludens protein 2) (Zona occludens protein 2) (Tight junction protein 2)	1	1/2	0.015	1	0/2	0	#DIV/0!	1	1/3	0.015	0/2	0	0	0
both	O95347	Structural maintenance of chromosomes protein 2 (Chromosome-associated protein E) (hCAP-E) (XCAP-E homolog)	1	1/2	0.014	1	0/2	0	#DIV/0!	1	1/3	0.014	0/2	0	0	0
both	P49189	4-trimethylaminobutyraldehyde dehydrogenase (TMABADH) (Aldehyde dehydrogenase family 9 member A1) (Aldehyde dehydrogenase E3 isozyme) (Gamma-aminobutyraldehyde dehydrogenase) (R-aminobutyraldehyde dehydrogenase)	4	2/2	0.107	1.01905	0/2	0	#DIV/0!	2	1/3	0.105	0/2	0	0.002	0
both	Q8TEA8	D-tyrosyl-tRNA(Tyr) deacylase 1 (Histidyl-tRNA synthetase-related)	3	2/2	0.19	1.02151	1/2	0.186	1	3	1/3	0.186	1/2	0.186	0.004	0
both	O94855	Protein transport protein Sec24D (SEC24-related protein D)	5	2/2	0.094	1.28767	0/2	0	#DIV/0!	2	1/3	0.073	0/2	0	0.021	0
both	Q92841	Probable ATP-dependent RNA helicase DDX17 (DEAD box protein 17) (RNA-dependent helicase p72) (DEAD box protein p72)	14	1/2	0.145	1.35514	2/2	0.335	0.668663	15	1/3	0.107	1/2	0.501	0.038	-0.166
both	P23921	Ribonucleoside-diphosphate reductase large subunit (Ribonucleoside-diphosphate reductase subunit M1) (Ribonucleotide reductase large subunit)	2	1/2	0.059	2.03448	0/2	0	#DIV/0!	1	1/3	0.029	0/2	0	0.03	0
both	O60749	Sorting nexin-2 (Transformation-related gene 9 protein) (TRG-9)	2	1/2	0.084	2.04878	0/2	0	#DIV/0!	1	1/3	0.041	0/2	0	0.043	0
both	P84103	Splicing factor, arginine/serine-rich 3 (Pre-mRNA-splicing factor SRP20)	2	1/2	0.15	2.08333	1/2	0.15	1	4	1/3	0.072	2/2	0.15	0.078	0
both	P49207	60S ribosomal protein L34	2	1/2	0.194	2.08602	1/2	0.093	0.65035	3	1/3	0.093	2/2	0.143	0.101	-0.05
both	Q13951	Core-binding factor subunit beta (CBF-beta) (Polyomavirus enhancer-binding protein 2 beta subunit) (PEBP2-beta) (SL3-3 enhancer factor 1 subunit beta) (SL3/AKV core-binding factor beta subunit)	2	1/2	0.186	2.08989	0/2	0	#DIV/0!	1	1/3	0.089	0/2	0	0.097	0
both	P67870	Casein kinase II subunit beta (CK II beta) (Phosvitin) (G5a)	3	1/2	0.311	2.14483	1/2	0.145	0.357143	6	1/3	0.145	2/2	0.406	0.166	-0.261
both	Q96AE4	Far upstream element-binding protein 1 (FUSE-binding protein 1) (DNA helicase V) (HDH V)	9	1/2	0.514	2.54455	0/2	0	#DIV/0!	4	1/3	0.202	0/2	0	0.312	0
both	Q02952	A-kinase anchor protein 12 (A-kinase anchor protein 250 kDa) (AKAP 250) (Gravin) (Myasthenia gravis autoantigen)	3	1/2	0.049	3.0625	0/2	0	#DIV/0!	1	1/3	0.016	0/2	0	0.033	0
both	Q7L2H7	Eukaryotic translation initiation factor 3 subunit M (eIF3m) (PCI domain-containing protein 1) (Fetal lung protein B5) (hFL-B5)	3	1/2	0.194	3.18033	1/2	0.061	0.488	3	1/3	0.061	1/2	0.125	0.133	-0.064
both	Q9UDY4	DnaJ homolog subfamily B member 4 (Heat shock 40 kDa protein 1 homolog) (HSP40 homolog) (Human liver DnaJ-like protein)	3	1/2	0.179	3.19643	0/2	0	#DIV/0!	1	1/3	0.056	0/2	0	0.123	0
both	P26583	High mobility group protein B2 (High mobility group protein 2) (HMG-2)	3	1/2	0.212	3.21212	0/2	0	0	10	1/3	0.066	2/2	0.334	0.146	-0.334
both	Q96AC1	Fermitin family homolog 2 (Pleckstrin homology domain-containing family C member 1) (Kindlin-2) (Mitogen-inducible gene 2 protein) (MIG-2)	4	1/2	0.134	4.1875	0/2	0	#DIV/0!	1	1/3	0.032	0/2	0	0.102	0
both	Q9NY33	Dipeptidyl-peptidase 3 (Dipeptidyl-peptidase III) (DPP III) (Dipeptidyl aminopeptidase III) (Dipeptidyl arylamidase III)	4	1/2	0.139	4.21212	0/2	0	#DIV/0!	1	1/3	0.033	0/2	0	0.106	0
reference	Q9Y3D3	28S ribosomal protein S16, mitochondrial (S16mt)	0	0/2	0	0	0/2	0	#DIV/0!	4	1/3	0.778	0/2	0	-0.778	0
reference	Q13501	Sequestosome-1 (Phosphotyrosine-independent ligand for the Lck SH2 domain of 62 kDa) (Ubiquitin-binding protein p62) (EBI3-associated protein of 60 kDa) (EBIAP)	0	0/2	0	0	0/2	0	#DIV/0!	7	1/3	0.607	0/2	0	-0.607	0
reference	Q9P0S9	Transmembrane protein 14C	0	0/2	0	0	0/2	0	#DIV/0!	1	1/3	0.468	0/2	0	-0.468	0
reference	Q9BQ49	UPF0608 protein C19orf42	0	0/2	0	0	0/2	0	#DIV/0!	1	1/3	0.389	0/2	0	-0.389	0
reference	Q8NB37	Parkinson disease 7 domain-containing protein 1	0	0/2	0	0	0/2	0	#DIV/0!	2	1/3	0.389	0/2	0	-0.389	0
reference	Q9BRT3	Uncharacterized protein C17orf37 (Protein C35) (HBV X-transactivated gene 4 protein) (HBV XAg-transactivated protein 4)	0	0/2	0	0	0/2	0	#DIV/0!	1	1/3	0.334	0/2	0	-0.334	0
reference	Q5W111	Chronic lymphocytic leukemia deletion region gene 6 protein (CLL deletion region gene 6 protein)	0	0/2	0	0	0/2	0	#DIV/0!	2	1/3	0.334	0/2	0	-0.334	0
reference	O60488	Long-chain-fatty-acid--CoA ligase 4 (Long-chain acyl-CoA synthetase 4) (LACS 4)	0	0/2	0	0	0/2	0	#DIV/0!	8	1/3	0.316	0/2	0	-0.316	0
reference	Q6P1L8	39S ribosomal protein L14, mitochondrial (L14mt) (MRP-L32)	0	0/2	0	0	0/2	0	#DIV/0!	2	1/3	0.311	0/2	0	-0.311	0
reference	P38936	Cyclin-dependent kinase inhibitor 1 (CDK-interacting protein 1) (Melanoma differentiation-associated protein 6) (MDA-6) (p21)	0	0/2	0	0	0/2	0	#DIV/0!	2	1/3	0.311	0/2	0	-0.311	0
reference	Q9NQ50	39S ribosomal protein L40, mitochondrial (L40mt) (Nuclear localization signal-containing protein deleted in velocardiofacial syndrome) (Up-regulated in metastasis)	0	0/2	0	0	0/2	0	#DIV/0!	3	1/3	0.304	0/2	0	-0.304	0
both	Q9Y3B4	Pre-mRNA branch site protein p14 (SF3b 14 kDa subunit)	6	0/2	0	0	2/2	0.645	0.945748	8	1/3	0.292	2/2	0.682	-0.292	-0.037
reference	P61326	Protein mago nashi homolog	0	0/2	0	0	0/2	0	0	3	1/3	0.292	1/2	0.292	-0.292	-0.292
reference	Q96C01	Protein FAM136A	0	0/2	0	0	0/2	0	#DIV/0!	2	1/3	0.292	0/2	0	-0.292	0
reference	P02511	Alpha-crystallin B chain (Alpha(B)-crystallin) (Rosenthal fiber component) (Heat shock protein beta-5) (HspB5) (Renal carcinoma antigen NY-REN-27)	0	0/2	0	0	0/2	0	#DIV/0!	2	1/3	0.292	0/2	0	-0.292	0
reference	P59768	Guanine nucleotide-binding protein G(I)/G(S)/G(O) subunit gamma-2 (G gamma-I)	0	0/2	0	0	0/2	0	#DIV/0!	1	1/3	0.292	0/2	0	-0.292	0
reference	O14521	Succinate dehydrogenase [ubiquinone] cytochrome b small subunit, mitochondrial (CybS) (Succinate-ubiquinone reductase membrane anchor subunit) (QPs3) (CII-4) (Succinate dehydrogenase complex subunit D) (Succinate-ubiquinone oxidoreductase cytochrome b sma	0	0/2	0	0	0/2	0	#DIV/0!	1	1/3	0.292	0/2	0	-0.292	0
reference	Q99470	Stromal cell-derived factor 2 (SDF-2)	0	0/2	0	0	0/2	0	#DIV/0!	2	1/3	0.292	0/2	0	-0.292	0
reference	Q9UMS0	NFU1 iron-sulfur cluster scaffold homolog, mitochondrial (HIRA-interacting protein 5)	0	0/2	0	0	0/2	0	#DIV/0!	2	1/3	0.274	0/2	0	-0.274	0
reference	Q04941	Proteolipid protein 2 (Intestinal membrane A4 protein) (Differentiation-dependent protein A4)	0	0/2	0	0	0/2	0	#DIV/0!	1	1/3	0.259	0/2	0	-0.259	0
reference	Q9BZL1	Ubiquitin-like protein 5	0	0/2	0	0	0/2	0	#DIV/0!	1	1/3	0.259	0/2	0	-0.259	0
reference	Q7Z4G1	COMM domain-containing protein 6	0	0/2	0	0	0/2	0	#DIV/0!	1	1/3	0.259	0/2	0	-0.259	0
reference	Q9UKR5	Probable ergosterol biosynthetic protein 28	0	0/2	0	0	0/2	0	#DIV/0!	1	1/3	0.259	0/2	0	-0.259	0
reference	Q9P0S3	ORM1-like protein 1 (Adoplin-1)	0	0/2	0	0	0/2	0	#DIV/0!	1	1/3	0.259	0/2	0	-0.259	0
both	O60565	Gremlin-1 (Cysteine knot superfamily 1, BMP antagonist 1) (Increased in high glucose protein 2) (IHG-2) (Down-regulated in Mos-transformed cells protein) (DAN domain family member 2) (Cell proliferation-inducing gene 2 protein)	2	0/2	0	0	1/2	0.245	#DIV/0!	2	1/3	0.245	0/2	0	-0.245	0.245
reference	Q9BYD3	39S ribosomal protein L4, mitochondrial (L4mt)	0	0/2	0	0	0/2	0	#DIV/0!	3	1/3	0.241	0/2	0	-0.241	0
reference	P60468	Protein transport protein Sec61 subunit beta	0	0/2	0	0	0/2	0	0	2	1/3	0.233	1/2	0.233	-0.233	-0.233
reference	Q92734	Protein TFG (TRK-fused gene protein)	0	0/2	0	0	0/2	0	#DIV/0!	2	1/3	0.233	0/2	0	-0.233	0
reference	Q9BW72	HIG1 domain family member 2A	0	0/2	0	0	0/2	0	#DIV/0!	1	1/3	0.233	0/2	0	-0.233	0
reference	Q9H4I9	UPF0466 protein C22orf32, mitochondrial	0	0/2	0	0	0/2	0	#DIV/0!	1	1/3	0.233	0/2	0	-0.233	0
reference	P62072	Mitochondrial import inner membrane translocase subunit Tim10	0	0/2	0	0	0/2	0	#DIV/0!	1	1/3	0.233	0/2	0	-0.233	0
reference	Q96GC5	39S ribosomal protein L48, mitochondrial (L48mt)	0	0/2	0	0	0/2	0	#DIV/0!	2	1/3	0.222	0/2	0	-0.222	0
reference	Q9H0U6	39S ribosomal protein L18, mitochondrial (L18mt)	0	0/2	0	0	0/2	0	#DIV/0!	2	1/3	0.222	0/2	0	-0.222	0
both	O14880	Microsomal glutathione S-transferase 3 (Microsomal GST-3) (Microsomal GST-III)	1	0/2	0	0	1/2	0.212	1	2	1/3	0.212	1/2	0.212	-0.212	0
both	P14678	Small nuclear ribonucleoprotein-associated proteins B and B' (snRNP-B) (Sm-B/Sm-B') (SmB/SmB')	3	0/2	0	0	1/2	0.334	0.932961	7	1/3	0.212	2/2	0.358	-0.212	-0.024
reference	P32320	Cytidine deaminase (Cytidine aminohydrolase)	0	0/2	0	0	0/2	0	#DIV/0!	1	1/3	0.212	0/2	0	-0.212	0
reference	O95183	Vesicle-associated membrane protein 5 (VAMP-5) (Myobrevin)	0	0/2	0	0	0/2	0	#DIV/0!	1	1/3	0.212	0/2	0	-0.212	0
reference	Q9BZX2	Uridine-cytidine kinase 2 (UCK 2) (Uridine monophosphokinase 2) (Cytidine monophosphokinase 2)	0	0/2	0	0	0/2	0	#DIV/0!	2	1/3	0.212	0/2	0	-0.212	0
reference	Q9H840	Gem-associated protein 7 (Gemin-7) (SIP3)	0	0/2	0	0	0/2	0	#DIV/0!	1	1/3	0.212	0/2	0	-0.212	0
reference	A1L188	Uncharacterized protein C17orf89	0	0/2	0	0	0/2	0	#DIV/0!	1	1/3	0.212	0/2	0	-0.212	0
reference	P47985	Cytochrome b-c1 complex subunit Rieske, mitochondrial (Ubiquinol-cytochrome c reductase iron-sulfur subunit) (Rieske iron-sulfur protein) (RISP) (Complex III subunit 5)	0	0/2	0	0	0/2	0	#DIV/0!	2	1/3	0.202	0/2	0	-0.202	0
reference	Q8N129	Protein canopy homolog 4	0	0/2	0	0	0/2	0	#DIV/0!	2	1/3	0.202	0/2	0	-0.202	0
reference	P78330	Phosphoserine phosphatase (PSPase) (O-phosphoserine phosphohydrolase) (L-3-phosphoserine phosphatase)	0	0/2	0	0	0/2	0	#DIV/0!	2	1/3	0.202	0/2	0	-0.202	0
reference	Q9HC07	Transmembrane protein 165 (Transmembrane protein PT27) (Transmembrane protein TPARL)	0	0/2	0	0	0/2	0	#DIV/0!	2	1/3	0.202	0/2	0	-0.202	0
both	Q8N4V1	Membrane magnesium transporter 1 (Transmembrane protein 32)	1	0/2	0	0	1/2	0.194	#DIV/0!	1	1/3	0.194	0/2	0	-0.194	0.194
reference	Q9UK76	Hematological and neurological expressed 1 protein (Androgen-regulated protein 2)	0	0/2	0	0	0/2	0	#DIV/0!	1	1/3	0.194	0/2	0	-0.194	0
reference	P17900	Ganglioside GM2 activator (GM2-AP) (Cerebroside sulfate activator protein) (Shingolipid activator protein 3) (SAP-3)	0	0/2	0	0	0/2	0	#DIV/0!	1	1/3	0.194	0/2	0	-0.194	0
reference	Q9BWM7	Sideroflexin-3	0	0/2	0	0	0/2	0	#DIV/0!	2	1/3	0.194	0/2	0	-0.194	0
reference	Q5XKP0	Protein QIL1 (Protein P117)	0	0/2	0	0	0/2	0	#DIV/0!	1	1/3	0.194	0/2	0	-0.194	0
reference	Q5RI15	Protein FAM36A	0	0/2	0	0	0/2	0	#DIV/0!	1	1/3	0.194	0/2	0	-0.194	0
reference	O95166	Gamma-aminobutyric acid receptor-associated protein (GABA(A) receptor-associated protein) (MM46)	0	0/2	0	0	0/2	0	#DIV/0!	1	1/3	0.194	0/2	0	-0.194	0
reference	P0DI81	Trafficking protein particle complex subunit 2 (Sedlin)	0	0/2	0	0	0/2	0	#DIV/0!	1	1/3	0.194	0/2	0	-0.194	0
both	P21980	Protein-glutamine gamma-glutamyltransferase 2 (Tissue transglutaminase) (TGase C) (TGC) (Transglutaminase-2) (TGase-H)	2	0/2	0	0	1/2	0.072	#DIV/0!	5	1/3	0.191	0/2	0	-0.191	0.072
both	O95182	NADH dehydrogenase [ubiquinone] 1 alpha subcomplex subunit 7 (NADH-ubiquinone oxidoreductase subunit B14.5a) (Complex I-B14.5a) (CI-B14.5a)	2	0/2	0	0	1/2	0.389	2.17318	2	1/3	0.179	2/2	0.179	-0.179	0.21
both	O75607	Nucleoplasmin-3	2	0/2	0	0	1/2	0.389	2.17318	2	1/3	0.179	1/2	0.179	-0.179	0.21
both	Q7RTV0	PHD finger-like domain-containing protein 5A (PHD finger-like domain protein 5A) (Splicing factor 3B-associated 14 kDa protein) (SF3b14b)	2	0/2	0	0	1/2	0.389	1	3	1/3	0.179	1/2	0.389	-0.179	0
reference	P54105	Methylosome subunit pICln (Chloride conductance regulatory protein ICln) (I(Cln)) (Chloride channel, nucleotide sensitive 1A) (Chloride ion current inducer protein) (ClCI) (Reticulocyte pICln)	0	0/2	0	0	0/2	0	#DIV/0!	1	1/3	0.179	0/2	0	-0.179	0
reference	P14621	Acylphosphatase-2 (Acylphosphate phosphohydrolase 2) (Acylphosphatase, muscle type isozyme)	0	0/2	0	0	0/2	0	#DIV/0!	1	1/3	0.179	0/2	0	-0.179	0
reference	P50225	Sulfotransferase 1A1 (Aryl sulfotransferase 1) (Phenol sulfotransferase 1) (Phenol-sulfating phenol sulfotransferase 1) (P-PST 1) (Thermostable phenol sulfotransferase) (Ts-PST) (HAST1/HAST2) (ST1A3)	0	0/2	0	0	0/2	0	#DIV/0!	2	1/3	0.172	0/2	0	-0.172	0
reference	Q96DA6	Mitochondrial import inner membrane translocase subunit TIM14 (DnaJ homolog subfamily C member 19)	0	0/2	0	0	0/2	0	0	2	1/3	0.166	1/2	0.359	-0.166	-0.359
reference	Q9NXJ5	Pyroglutamyl-peptidase 1 (Pyroglutamyl-peptidase I) (PGP-I) (Pyrrolidone-carboxylate peptidase) (5-oxoprolyl-peptidase) (Pyroglutamyl aminopeptidase I) (PAP-I)	0	0/2	0	0	0/2	0	#DIV/0!	1	1/3	0.166	0/2	0	-0.166	0
reference	Q9UNN8	Endothelial protein C receptor (Endothelial cell protein C receptor) (Activated protein C receptor) (APC receptor)	0	0/2	0	0	0/2	0	#DIV/0!	1	1/3	0.166	0/2	0	-0.166	0
reference	P05090	Apolipoprotein D (Apo-D)	0	0/2	0	0	0/2	0	#DIV/0!	1	1/3	0.166	0/2	0	-0.166	0
reference	O60831	PRA1 family protein 2	0	0/2	0	0	0/2	0	#DIV/0!	1	1/3	0.166	0/2	0	-0.166	0
reference	P37059	Estradiol 17-beta-dehydrogenase 2 (17-beta-hydroxysteroid dehydrogenase type 2) (17-beta-HSD 2) (20 alpha-hydroxysteroid dehydrogenase) (20-alpha-HSD) (E2DH) (Microsomal 17-beta-hydroxysteroid dehydrogenase) (Testosterone 17-beta-dehydrogenase)	0	0/2	0	0	0/2	0	#DIV/0!	2	1/3	0.16	0/2	0	-0.16	0
reference	Q9Y3C6	Peptidyl-prolyl cis-trans isomerase-like 1 (PPIase)	0	0/2	0	0	0/2	0	#DIV/0!	1	1/3	0.155	0/2	0	-0.155	0
reference	Q969G6	Riboflavin kinase (ATP:riboflavin 5'-phosphotransferase) (Flavokinase)	0	0/2	0	0	0/2	0	#DIV/0!	1	1/3	0.155	0/2	0	-0.155	0
reference	P23434	Glycine cleavage system H protein, mitochondrial	0	0/2	0	0	0/2	0	#DIV/0!	1	1/3	0.155	0/2	0	-0.155	0
reference	A0PK11	Clarin-2	0	0/2	0	0	0/2	0	#DIV/0!	1	1/3	0.155	0/2	0	-0.155	0
reference	Q9Y6G3	39S ribosomal protein L42, mitochondrial (L42mt) (28S ribosomal protein S32, mitochondrial) (MRP-S32) (39S ribosomal protein L31, mitochondrial) (L31mt)	0	0/2	0	0	0/2	0	#DIV/0!	1	1/3	0.155	0/2	0	-0.155	0
reference	Q9NS18	Glutaredoxin-2, mitochondrial	0	0/2	0	0	0/2	0	#DIV/0!	1	1/3	0.155	0/2	0	-0.155	0
reference	Q12907	Vesicular integral-membrane protein VIP36 (Lectin mannose-binding 2) (Glycoprotein GP36b)	0	0/2	0	0	0/2	0	#DIV/0!	2	1/3	0.15	0/2	0	-0.15	0
both	O14979	Heterogeneous nuclear ribonucleoprotein D-like (hnRPD-like protein) (JKT41-binding protein) (AU-rich element RNA-binding factor) (Protein laAUF1)	8	0/2	0	0	2/2	0.246	0.759259	13	1/3	0.148	2/2	0.324	-0.148	-0.078
both	O75817	Ribonuclease P protein subunit p20 (RNaseP protein p20) (Ribonucleases P/MRP protein subunit POP7 homolog) (hPOP7)	1	0/2	0	0	1/2	0.145	1	2	1/3	0.145	1/2	0.145	-0.145	0
reference	Q13510	Acid ceramidase (AC) (Acylsphingosine deacylase) (N-acylsphingosine amidohydrolase) (Putative 32 kDa heart protein) (PHP32)	0	0/2	0	0	0/2	0	#DIV/0!	2	1/3	0.145	0/2	0	-0.145	0
reference	Q15382	GTP-binding protein Rheb (Ras homolog enriched in brain)	0	0/2	0	0	0/2	0	#DIV/0!	1	1/3	0.145	0/2	0	-0.145	0
reference	Q13232	Nucleoside diphosphate kinase 3 (NDP kinase 3) (Nucleoside diphosphate kinase C) (NDPKC) (nm23-H3) (DR-nm23)	0	0/2	0	0	0/2	0	#DIV/0!	1	1/3	0.145	0/2	0	-0.145	0
reference	Q96HJ9	UPF0562 protein C7orf55	0	0/2	0	0	0/2	0	#DIV/0!	1	1/3	0.145	0/2	0	-0.145	0
reference	P01375	Tumor necrosis factor (TNF-alpha) (Tumor necrosis factor ligand superfamily member 2) (TNF-a) (Cachectin)	0	0/2	0	0	0/2	0	#DIV/0!	1	1/3	0.145	0/2	0	-0.145	0
reference	Q5EBL8	PDZ domain-containing protein 11	0	0/2	0	0	0/2	0	#DIV/0!	1	1/3	0.145	0/2	0	-0.145	0
reference	Q9NX63	Coiled-coil-helix-coiled-coil-helix domain-containing protein 3, mitochondrial	0	0/2	0	0	0/2	0	#DIV/0!	2	1/3	0.136	0/2	0	-0.136	0
reference	Q86V88	Magnesium-dependent phosphatase 1 (MDP-1)	0	0/2	0	0	0/2	0	#DIV/0!	1	1/3	0.136	0/2	0	-0.136	0
reference	P07327	Alcohol dehydrogenase 1A (Alcohol dehydrogenase subunit alpha)	0	0/2	0	0	0/2	0	#DIV/0!	2	1/3	0.136	0/2	0	-0.136	0
reference	P49918	Cyclin-dependent kinase inhibitor 1C (Cyclin-dependent kinase inhibitor p57) (p57Kip2)	0	0/2	0	0	0/2	0	#DIV/0!	1	1/3	0.136	0/2	0	-0.136	0
reference	Q3ZCQ8	Mitochondrial import inner membrane translocase subunit TIM50	0	0/2	0	0	0/2	0	#DIV/0!	2	1/3	0.133	0/2	0	-0.133	0
both	Q96HY6	DDRGK domain-containing protein 1	2	0/2	0	0	1/2	0.129	2.08065	3	1/3	0.129	1/2	0.062	-0.129	0.067
both	P17096	High mobility group protein HMG-I/HMG-Y (HMG-I(Y)) (High mobility group AT-hook protein 1) (High mobility group protein A1)	2	0/2	0	0	1/2	0.274	0.625571	3	1/3	0.129	1/2	0.438	-0.129	-0.164
reference	Q9Y5Y2	Cytosolic Fe-S cluster assembly factor NUBP2 (Nucleotide-binding protein 2) (NBP 2)	0	0/2	0	0	0/2	0	#DIV/0!	1	1/3	0.129	0/2	0	-0.129	0
reference	Q56VL3	OCIA domain-containing protein 2 (Ovarian carcinoma immunoreactive antigen-like protein)	0	0/2	0	0	0/2	0	#DIV/0!	1	1/3	0.129	0/2	0	-0.129	0
reference	Q14108	Lysosome membrane protein 2 (Lysosome membrane protein II) (LIMP II) (Scavenger receptor class B member 2) (85 kDa lysosomal membrane sialoglycoprotein) (LGP85) (CD36 antigen-like 2)	0	0/2	0	0	0/2	0	#DIV/0!	2	1/3	0.129	0/2	0	-0.129	0
reference	P57088	Transmembrane protein 33 (Protein DB83)	0	0/2	0	0	0/2	0	#DIV/0!	1	1/3	0.129	0/2	0	-0.129	0
reference	Q9H446	RWD domain-containing protein 1 (DRG family-regulatory protein 2)	0	0/2	0	0	0/2	0	#DIV/0!	1	1/3	0.129	0/2	0	-0.129	0
reference	Q9HD33	39S ribosomal protein L47, mitochondrial (L47mt) (Nasopharyngeal carcinoma metastasis-related protein 1)	0	0/2	0	0	0/2	0	#DIV/0!	2	1/3	0.125	0/2	0	-0.125	0
reference	P37268	Squalene synthase (SQS) (FPP:FPP farnesyltransferase) (Farnesyl-diphosphate farnesyltransferase)	0	0/2	0	0	0/2	0	#DIV/0!	2	1/3	0.125	0/2	0	-0.125	0
reference	P61009	Signal peptidase complex subunit 3 (Microsomal signal peptidase 23 kDa subunit) (SPase 22 kDa subunit) (SPC22/23)	0	0/2	0	0	0/2	0	#DIV/0!	1	1/3	0.122	0/2	0	-0.122	0
reference	P15927	Replication protein A 32 kDa subunit (RP-A p32) (RP-A p34) (Replication factor A protein 2) (RF-A protein 2)	0	0/2	0	0	0/2	0	#DIV/0!	1	1/3	0.122	0/2	0	-0.122	0
reference	Q96NT0	Coiled-coil domain-containing protein 115	0	0/2	0	0	0/2	0	#DIV/0!	1	1/3	0.122	0/2	0	-0.122	0
reference	Q16619	Cardiotrophin-1 (CT-1)	0	0/2	0	0	0/2	0	#DIV/0!	1	1/3	0.122	0/2	0	-0.122	0
both	Q9Y3B2	3'-5' exoribonuclease CSL4 homolog (Exosome component 1)	1	0/2	0	0	1/2	0.116	#DIV/0!	1	1/3	0.116	0/2	0	-0.116	0.116
reference	P46779	60S ribosomal protein L28	0	0/2	0	0	0/2	0	0	2	1/3	0.116	1/2	0.116	-0.116	-0.116
reference	O43665	Regulator of G-protein signaling 10 (RGS10)	0	0/2	0	0	0/2	0	#DIV/0!	1	1/3	0.116	0/2	0	-0.116	0
reference	P67812	Signal peptidase complex catalytic subunit SEC11A (SEC11 homolog A) (SEC11-like protein 1) (Microsomal signal peptidase 18 kDa subunit) (SPase 18 kDa subunit) (SPC18) (Endopeptidase SP18)	0	0/2	0	0	0/2	0	#DIV/0!	1	1/3	0.116	0/2	0	-0.116	0
reference	Q9BQA1	Methylosome protein 50 (MEP-50) (WD repeat-containing protein 77) (Androgen receptor cofactor p44) (p44/Mep50)	0	0/2	0	0	0/2	0	#DIV/0!	1	1/3	0.116	0/2	0	-0.116	0
reference	P10109	Adrenodoxin, mitochondrial (Adrenal ferredoxin) (Ferredoxin-1) (Hepatoredoxin)	0	0/2	0	0	0/2	0	#DIV/0!	1	1/3	0.116	0/2	0	-0.116	0
reference	P09496	Clathrin light chain A (Lca)	0	0/2	0	0	0/2	0	#DIV/0!	1	1/3	0.116	0/2	0	-0.116	0
reference	Q9NX55	Huntingtin-interacting protein K (Huntingtin yeast partner K)	0	0/2	0	0	0/2	0	#DIV/0!	1	1/3	0.116	0/2	0	-0.116	0
reference	Q9NYK5	39S ribosomal protein L39, mitochondrial (L39mt) (39S ribosomal protein L5, mitochondrial) (L5mt)	0	0/2	0	0	0/2	0	#DIV/0!	2	1/3	0.116	0/2	0	-0.116	0
both	O75934	Pre-mRNA-splicing factor SPF27 (Spliceosome-associated protein SPF 27) (Breast carcinoma-amplified sequence 2) (DNA amplified in mammary carcinoma 1 protein)	1	0/2	0	0	1/2	0.11	1	2	1/3	0.11	2/2	0.11	-0.11	0
reference	Q5VWZ2	Lysophospholipase-like protein 1	0	0/2	0	0	0/2	0	#DIV/0!	1	1/3	0.11	0/2	0	-0.11	0
reference	P11441	Ubiquitin-like protein 4A (Ubiquitin-like protein GDX)	0	0/2	0	0	0/2	0	#DIV/0!	1	1/3	0.11	0/2	0	-0.11	0
reference	P84243	Histone H3.3	0	0/2	0	0	0/2	0	#DIV/0!	1	1/3	0.11	0/2	0	-0.11	0
reference	Q71DI3	Histone H3.2 (Histone H3/m) (Histone H3/o)	0	0/2	0	0	0/2	0	#DIV/0!	1	1/3	0.11	0/2	0	-0.11	0
reference	P82912	28S ribosomal protein S11, mitochondrial (MRP-S11) (Cervical cancer proto-oncogene 2 protein) (HCC-2)	0	0/2	0	0	0/2	0	#DIV/0!	1	1/3	0.11	0/2	0	-0.11	0
reference	Q969T4	Ubiquitin-conjugating enzyme E2 E3 (UbcH9) (Ubiquitin carrier protein E3) (Ubiquitin-conjugating enzyme E2-23 kDa) (Ubiquitin-protein ligase E3)	0	0/2	0	0	0/2	0	#DIV/0!	1	1/3	0.11	0/2	0	-0.11	0
reference	P48729	Casein kinase I isoform alpha (CKI-alpha) (CK1)	0	0/2	0	0	0/2	0	#DIV/0!	2	1/3	0.108	0/2	0	-0.108	0
both	Q9NQT4	Exosome complex exonuclease RRP46 (Ribosomal RNA-processing protein 46) (Exosome component 5) (p12B) (Chronic myelogenous leukemia tumor antigen 28)	1	0/2	0	0	1/2	0.105	1	3	1/3	0.105	2/2	0.105	-0.105	0
both	O43674	NADH dehydrogenase [ubiquinone] 1 beta subcomplex subunit 5, mitochondrial (NADH-ubiquinone oxidoreductase SGDH subunit) (Complex I-SGDH) (CI-SGDH)	1	0/2	0	0	1/2	0.105	#DIV/0!	1	1/3	0.105	0/2	0	-0.105	0.105
reference	P50897	Palmitoyl-protein thioesterase 1 (PPT-1) (Palmitoyl-protein hydrolase 1)	0	0/2	0	0	0/2	0	#DIV/0!	1	1/3	0.105	0/2	0	-0.105	0
reference	P30711	Glutathione S-transferase theta-1 (GST class-theta-1) (Glutathione transferase T1-1)	0	0/2	0	0	0/2	0	#DIV/0!	1	1/3	0.105	0/2	0	-0.105	0
reference	P16035	Metalloproteinase inhibitor 2 (Tissue inhibitor of metalloproteinases 2) (TIMP-2) (CSC-21K)	0	0/2	0	0	0/2	0	#DIV/0!	1	1/3	0.105	0/2	0	-0.105	0
reference	Q8WZA0	Protein LZIC (Leucine zipper and CTNNBIP1 domain-containing protein) (Leucine zipper and ICAT homologous domain-containing protein)	0	0/2	0	0	0/2	0	#DIV/0!	1	1/3	0.105	0/2	0	-0.105	0
both	Q5RKV6	Exosome complex exonuclease MTR3 (mRNA transport regulator 3 homolog) (hMtr3) (Exosome component 6) (p11)	2	0/2	0	0	1/2	0.212	0.634731	7	1/3	0.101	2/2	0.334	-0.101	-0.122
reference	O95379	Tumor necrosis factor, alpha-induced protein 8 (Head and neck tumor and metastasis-related protein) (TNF-induced protein GG2-1) (SCC-S2) (NF-kappa-B-inducible DED-containing protein) (NDED) (MDC-3.13)	0	0/2	0	0	0/2	0	#DIV/0!	1	1/3	0.101	0/2	0	-0.101	0
reference	O00161	Synaptosomal-associated protein 23 (SNAP-23) (Vesicle-membrane fusion protein SNAP-23)	0	0/2	0	0	0/2	0	#DIV/0!	1	1/3	0.101	0/2	0	-0.101	0
reference	Q16740	Putative ATP-dependent Clp protease proteolytic subunit, mitochondrial (Endopeptidase Clp)	0	0/2	0	0	0/2	0	#DIV/0!	1	1/3	0.101	0/2	0	-0.101	0
reference	Q96C36	Pyrroline-5-carboxylate reductase 2 (P5C reductase 2)	0	0/2	0	0	0/2	0	#DIV/0!	1	1/3	0.101	0/2	0	-0.101	0
reference	Q53EL6	Programmed cell death protein 4 (Nuclear antigen H731-like) (Neoplastic transformation inhibitor protein) (Protein 197/15a)	0	0/2	0	0	0/2	0	0	3	1/3	0.099	1/2	0.048	-0.099	-0.048
reference	Q8WUX9	Charged multivesicular body protein 7 (Chromatin-modifying protein 7)	0	0/2	0	0	0/2	0	#DIV/0!	2	1/3	0.096	0/2	0	-0.096	0
reference	P54709	Sodium/potassium-transporting ATPase subunit beta-3 (Sodium/potassium-dependent ATPase subunit beta-3) (ATPB-3)	0	0/2	0	0	0/2	0	#DIV/0!	1	1/3	0.096	0/2	0	-0.096	0
reference	Q13740	CD166 antigen (Activated leukocyte cell adhesion molecule)	0	0/2	0	0	0/2	0	#DIV/0!	2	1/3	0.096	0/2	0	-0.096	0
reference	Q9C0B1	Protein fto (Fat mass and obesity-associated protein)	0	0/2	0	0	0/2	0	#DIV/0!	2	1/3	0.096	0/2	0	-0.096	0
reference	P27144	Adenylate kinase isoenzyme 4, mitochondrial (Adenylate kinase 3-like) (ATP-AMP transphosphorylase)	0	0/2	0	0	0/2	0	#DIV/0!	1	1/3	0.096	0/2	0	-0.096	0
reference	Q969E4	Transcription elongation factor A protein-like 3 (TCEA-like protein 3) (Transcription elongation factor S-II protein-like 3)	0	0/2	0	0	0/2	0	#DIV/0!	1	1/3	0.096	0/2	0	-0.096	0
reference	Q8WXK3	Ankyrin repeat and SOCS box protein 13 (ASB-13)	0	0/2	0	0	0/2	0	#DIV/0!	1	1/3	0.096	0/2	0	-0.096	0
reference	O14732	Inositol monophosphatase 2 (Inositol-1(or 4)-monophosphatase 2) (IMPase 2) (Myo-inositol monophosphatase A2)	0	0/2	0	0	0/2	0	#DIV/0!	1	1/3	0.093	0/2	0	-0.093	0
reference	Q9H832	Ubiquitin-conjugating enzyme E2 Z (Uba6-specific E2 conjugating enzyme 1) (Use1) (Ubiquitin carrier protein Z) (Ubiquitin-protein ligase Z)	0	0/2	0	0	0/2	0	#DIV/0!	1	1/3	0.093	0/2	0	-0.093	0
reference	Q96QD8	Sodium-coupled neutral amino acid transporter 2 (Amino acid transporter A2) (Protein 40-9-1) (Solute carrier family 38 member 2) (System A amino acid transporter 2) (System A transporter 1) (System N amino acid transporter 2)	0	0/2	0	0	0/2	0	#DIV/0!	1	1/3	0.093	0/2	0	-0.093	0
reference	Q9UPN7	Serine/threonine-protein phosphatase 6 regulatory subunit 1 (SAPS domain family member 1)	0	0/2	0	0	0/2	0	#DIV/0!	2	1/3	0.091	0/2	0	-0.091	0
reference	P00750	Tissue-type plasminogen activator (t-plasminogen activator)	0	0/2	0	0	0/2	0	#DIV/0!	2	1/3	0.091	0/2	0	-0.091	0
reference	Q92520	Protein FAM3C	0	0/2	0	0	0/2	0	0	2	1/3	0.089	1/2	0.089	-0.089	-0.089
reference	Q96GK7	Fumarylacetoacetate hydrolase domain-containing protein 2A	0	0/2	0	0	0/2	0	#DIV/0!	1	1/3	0.089	0/2	0	-0.089	0
both	Q16181	Septin-7 (CDC10 protein homolog)	2	0/2	0	0	1/2	0.087	1.33846	5	1/3	0.087	2/2	0.065	-0.087	0.022
both	Q8NC51	Plasminogen activator inhibitor 1 RNA-binding protein (PAI1 RNA-binding protein 1) (PAI-RBP1) (SERPINE1 mRNA-binding protein 1)	1	0/2	0	0	1/2	0.043	1	3	1/3	0.087	1/2	0.043	-0.087	0
both	O43684	Mitotic checkpoint protein BUB3	1	0/2	0	0	1/2	0.086	0.480447	3	1/3	0.086	1/2	0.179	-0.086	-0.093
both	O94874	UPF0555 protein KIAA0776	2	0/2	0	0	1/2	0.056	#DIV/0!	3	1/3	0.086	0/2	0	-0.086	0.056
reference	O94760	N(G),N(G)-dimethylarginine dimethylaminohydrolase 1 (Dimethylarginine dimethylaminohydrolase 1) (DDAHI) (Dimethylargininase-1)	0	0/2	0	0	0/2	0	#DIV/0!	1	1/3	0.086	0/2	0	-0.086	0
reference	Q9UBP6	tRNA (guanine-N(7)-)-methyltransferase (tRNA(m7G46)-methyltransferase) (Methyltransferase-like protein 1)	0	0/2	0	0	0/2	0	#DIV/0!	1	1/3	0.086	0/2	0	-0.086	0
reference	Q6BCY4	NADH-cytochrome b5 reductase 2 (b5R.2)	0	0/2	0	0	0/2	0	#DIV/0!	1	1/3	0.086	0/2	0	-0.086	0
reference	Q9NPF4	Probable O-sialoglycoprotein endopeptidase (hOSGEP)	0	0/2	0	0	0/2	0	#DIV/0!	1	1/3	0.086	0/2	0	-0.086	0
reference	Q9UEW8	STE20/SPS1-related proline-alanine-rich protein kinase (Ste-20-related kinase) (Serine/threonine-protein kinase 39) (DCHT)	0	0/2	0	0	0/2	0	#DIV/0!	2	1/3	0.086	0/2	0	-0.086	0
both	Q1KMD3	Heterogeneous nuclear ribonucleoprotein U-like protein 2 (Scaffold-attachment factor A2) (SAF-A2)	3	0/2	0	0	2/2	0.07	1.25	5	1/3	0.085	1/2	0.056	-0.085	0.014
both	Q9Y262	Eukaryotic translation initiation factor 3 subunit L (eIF3l) (Eukaryotic translation initiation factor 3 subunit E-interacting protein) (Eukaryotic translation initiation factor 3 subunit 6-interacting protein)	1	0/2	0	0	1/2	0.04	#DIV/0!	2	1/3	0.083	0/2	0	-0.083	0.04
reference	Q5ZPR3	CD276 antigen (Costimulatory molecule) (B7 homolog 3) (B7-H3) (4Ig-B7-H3)	0	0/2	0	0	0/2	0	#DIV/0!	1	1/3	0.083	0/2	0	-0.083	0
reference	Q14376	UDP-glucose 4-epimerase (UDP-galactose 4-epimerase) (Galactowaldenase)	0	0/2	0	0	0/2	0	#DIV/0!	1	1/3	0.083	0/2	0	-0.083	0
reference	C9JJ37	BTB/POZ domain-containing protein 19	0	0/2	0	0	0/2	0	#DIV/0!	1	1/3	0.083	0/2	0	-0.083	0
reference	Q96EY8	Cob(I)yrinic acid a,c-diamide adenosyltransferase, mitochondrial (Cob(I)alamin adenosyltransferase) (Methylmalonic aciduria type B protein)	0	0/2	0	0	0/2	0	#DIV/0!	1	1/3	0.08	0/2	0	-0.08	0
reference	Q96BJ3	Axin interactor, dorsalization-associated protein (Axin interaction partner and dorsalization antagonist)	0	0/2	0	0	0/2	0	#DIV/0!	1	1/3	0.08	0/2	0	-0.08	0
reference	Q9ULC3	Ras-related protein Rab-23	0	0/2	0	0	0/2	0	#DIV/0!	1	1/3	0.08	0/2	0	-0.08	0
reference	P54687	Branched-chain-amino-acid aminotransferase, cytosolic (BCAT(c)) (Protein ECA39)	0	0/2	0	0	0/2	0	#DIV/0!	1	1/3	0.077	0/2	0	-0.077	0
reference	P82930	28S ribosomal protein S34, mitochondrial (S34mt)	0	0/2	0	0	0/2	0	#DIV/0!	1	1/3	0.077	0/2	0	-0.077	0
both	Q13868	Exosome complex exonuclease RRP4 (Ribosomal RNA-processing protein 4) (Exosome component 2)	5	0/2	0	0	1/2	0.433	2.18687	6	1/3	0.075	2/2	0.198	-0.075	0.235
both	P50552	Vasodilator-stimulated phosphoprotein (VASP)	1	0/2	0	0	1/2	0.075	1	2	1/3	0.075	2/2	0.075	-0.075	0
both	Q9Y5M8	Signal recognition particle receptor subunit beta (SR-beta) (Protein APMCF1)	1	0/2	0	0	1/2	0.075	0.311203	4	1/3	0.075	1/2	0.241	-0.075	-0.166
reference	P61421	V-type proton ATPase subunit d 1 (V-ATPase subunit d 1) (Vacuolar proton pump subunit d 1) (V-ATPase AC39 subunit) (p39) (V-ATPase 40 kDa accessory protein) (32 kDa accessory protein)	0	0/2	0	0	0/2	0	0	2	1/3	0.075	1/2	0.075	-0.075	-0.075
reference	Q9BUP3	Oxidoreductase HTATIP2 (HIV-1 TAT-interactive protein 2) (30 kDa HIV-1 TAT-interacting protein)	0	0/2	0	0	0/2	0	#DIV/0!	1	1/3	0.075	0/2	0	-0.075	0
reference	P13995	Bifunctional methylenetetrahydrofolate dehydrogenase/cyclohydrolase, mitochondrial	0	0/2	0	0	0/2	0	#DIV/0!	1	1/3	0.075	0/2	0	-0.075	0
reference	P49406	39S ribosomal protein L19, mitochondrial (L19mt) (MRP-L15)	0	0/2	0	0	0/2	0	#DIV/0!	1	1/3	0.075	0/2	0	-0.075	0
both	Q9NTX5	Enoyl-CoA hydratase domain-containing protein 1	4	0/2	0	0	1/2	0.322	0.87027	10	1/3	0.072	2/2	0.37	-0.072	-0.048
reference	P48739	Phosphatidylinositol transfer protein beta isoform (PtdIns transfer protein beta)	0	0/2	0	0	0/2	0	#DIV/0!	1	1/3	0.072	0/2	0	-0.072	0
reference	Q9Y223	Bifunctional UDP-N-acetylglucosamine 2-epimerase/N-acetylmannosamine kinase (UDP-GlcNAc-2-epimerase/ManAc kinase)	0	0/2	0	0	0/2	0	#DIV/0!	2	1/3	0.072	0/2	0	-0.072	0
both	Q15717	ELAV-like protein 1 (Hu-antigen R) (HuR)	5	0/2	0	0	2/2	0.237	0.884328	7	1/3	0.07	2/2	0.268	-0.07	-0.031
both	P48059	LIM and senescent cell antigen-like-containing domain protein 1 (Particularly interesting new Cys-His protein 1) (PINCH-1) (Renal carcinoma antigen NY-REN-48)	1	0/2	0	0	1/2	0.068	1	2	1/3	0.068	1/2	0.068	-0.068	0
reference	P18084	Integrin beta-5	0	0/2	0	0	0/2	0	#DIV/0!	2	1/3	0.068	0/2	0	-0.068	0
reference	P23258	Tubulin gamma-1 chain (Gamma-1-tubulin) (Gamma-tubulin complex component 1) (GCP-1)	0	0/2	0	0	0/2	0	#DIV/0!	1	1/3	0.068	0/2	0	-0.068	0
reference	Q14247	Src substrate cortactin (Amplaxin) (Oncogene EMS1)	0	0/2	0	0	0/2	0	#DIV/0!	2	1/3	0.066	0/2	0	-0.066	0
reference	Q9Y570	Protein phosphatase methylesterase 1 (PME-1)	0	0/2	0	0	0/2	0	#DIV/0!	1	1/3	0.066	0/2	0	-0.066	0
reference	P53365	Arfaptin-2 (ADP-ribosylation factor-interacting protein 2) (Partner of RAC1) (Protein POR1)	0	0/2	0	0	0/2	0	#DIV/0!	1	1/3	0.066	0/2	0	-0.066	0
reference	Q9UBM7	7-dehydrocholesterol reductase (7-DHC reductase) (Putative sterol reductase SR-2) (Sterol Delta(7)-reductase)	0	0/2	0	0	0/2	0	#DIV/0!	1	1/3	0.066	0/2	0	-0.066	0
both	Q15020	Squamous cell carcinoma antigen recognized by T-cells 3 (SART-3) (Tat-interacting protein of 110 kDa) (Tip110)	1	0/2	0	0	1/2	0.021	#DIV/0!	3	1/3	0.064	0/2	0	-0.064	0.021
reference	Q00169	Phosphatidylinositol transfer protein alpha isoform (PtdIns transfer protein alpha)	0	0/2	0	0	0/2	0	#DIV/0!	1	1/3	0.064	0/2	0	-0.064	0
reference	Q99614	Tetratricopeptide repeat protein 1 (TPR repeat protein 1)	0	0/2	0	0	0/2	0	#DIV/0!	1	1/3	0.064	0/2	0	-0.064	0
both	O75937	DnaJ homolog subfamily C member 8 (Splicing protein spf31)	1	0/2	0	0	1/2	0.062	1	2	1/3	0.062	1/2	0.062	-0.062	0
reference	P40937	Replication factor C subunit 5 (Activator 1 subunit 5) (Replication factor C 36 kDa subunit) (RF-C 36 kDa subunit) (Activator 1 36 kDa subunit) (A1 36 kDa subunit)	0	0/2	0	0	0/2	0	0	2	1/3	0.062	1/2	0.062	-0.062	-0.062
reference	P29466	Caspase-1 (CASP-1) (Interleukin-1 beta convertase) (IL-1BC) (Interleukin-1 beta-converting enzyme) (IL-1 beta-converting enzyme) (p45)	0	0/2	0	0	0/2	0	#DIV/0!	1	1/3	0.062	0/2	0	-0.062	0
reference	Q8IVD9	NudC domain-containing protein 3	0	0/2	0	0	0/2	0	#DIV/0!	1	1/3	0.062	0/2	0	-0.062	0
both	Q9NVD7	Alpha-parvin (Calponin-like integrin-linked kinase-binding protein) (CH-ILKBP) (Matrix-remodeling-associated protein 2) (Actopaxin)	1	0/2	0	0	1/2	0.061	1	2	1/3	0.061	1/2	0.061	-0.061	0
reference	O60784	Target of Myb protein 1	0	0/2	0	0	0/2	0	#DIV/0!	1	1/3	0.061	0/2	0	-0.061	0
reference	P16219	Short-chain specific acyl-CoA dehydrogenase, mitochondrial (SCAD) (Butyryl-CoA dehydrogenase)	0	0/2	0	0	0/2	0	#DIV/0!	1	1/3	0.061	0/2	0	-0.061	0
reference	Q9BTV4	Transmembrane protein 43 (Protein LUMA)	0	0/2	0	0	0/2	0	#DIV/0!	1	1/3	0.061	0/2	0	-0.061	0
reference	P82673	28S ribosomal protein S35, mitochondrial (S35mt) (28S ribosomal protein S28, mitochondrial) (S28mt)	0	0/2	0	0	0/2	0	#DIV/0!	1	1/3	0.061	0/2	0	-0.061	0
reference	Q96E11	Ribosome-recycling factor, mitochondrial (RRF) (Ribosome-releasing factor, mitochondrial)	0	0/2	0	0	0/2	0	#DIV/0!	1	1/3	0.061	0/2	0	-0.061	0
both	Q96KG9	N-terminal kinase-like protein (Coated vesicle-associated kinase of 90 kDa) (SCY1-like protein 1) (Telomerase regulation-associated protein) (Telomerase transcriptional element-interacting factor) (Teratoma-associated tyrosine kinase)	1	0/2	0	0	1/2	0.029	#DIV/0!	2	1/3	0.059	0/2	0	-0.059	0.029
reference	P84098	60S ribosomal protein L19	0	0/2	0	0	0/2	0	0	2	1/3	0.059	1/2	0.059	-0.059	-0.059
reference	Q5TFE4	5'-nucleotidase domain-containing protein 1	0	0/2	0	0	0/2	0	#DIV/0!	1	1/3	0.059	0/2	0	-0.059	0
reference	P82650	28S ribosomal protein S22, mitochondrial (S22mt)	0	0/2	0	0	0/2	0	#DIV/0!	1	1/3	0.058	0/2	0	-0.058	0
reference	Q9Y2T3	Guanine deaminase (Guanase) (Guanine aminohydrolase) (GAH) (p51-nedasin)	0	0/2	0	0	0/2	0	#DIV/0!	1	1/3	0.058	0/2	0	-0.058	0
reference	Q9UDR5	Alpha-aminoadipic semialdehyde synthase, mitochondrial (LKR/SDH)	0	0/2	0	0	0/2	0	#DIV/0!	2	1/3	0.058	0/2	0	-0.058	0
reference	Q8NBX0	Probable saccharopine dehydrogenase	0	0/2	0	0	0/2	0	#DIV/0!	1	1/3	0.058	0/2	0	-0.058	0
reference	Q9Y2S7	Polymerase delta-interacting protein 2 (38 kDa DNA polymerase delta interaction protein) (p38)	0	0/2	0	0	0/2	0	#DIV/0!	1	1/3	0.058	0/2	0	-0.058	0
reference	P23193	Transcription elongation factor A protein 1 (Transcription elongation factor S-II protein 1) (Transcription elongation factor TFIIS.o)	0	0/2	0	0	0/2	0	0	2	1/3	0.056	1/2	0.056	-0.056	-0.056
reference	P09001	39S ribosomal protein L3, mitochondrial (L3mt)	0	0/2	0	0	0/2	0	#DIV/0!	1	1/3	0.056	0/2	0	-0.056	0
reference	P53367	Arfaptin-1 (ADP-ribosylation factor-interacting protein 1)	0	0/2	0	0	0/2	0	#DIV/0!	1	1/3	0.055	0/2	0	-0.055	0
reference	Q99447	Ethanolamine-phosphate cytidylyltransferase (Phosphorylethanolamine transferase) (CTP:phosphoethanolamine cytidylyltransferase)	0	0/2	0	0	0/2	0	#DIV/0!	1	1/3	0.055	0/2	0	-0.055	0
reference	Q96FJ0	AMSH-like protease (AMSH-LP) (STAM-binding protein-like 1)	0	0/2	0	0	0/2	0	#DIV/0!	1	1/3	0.055	0/2	0	-0.055	0
both	Q15785	Mitochondrial import receptor subunit TOM34 (hTom34) (Translocase of outer membrane 34 kDa subunit)	1	0/2	0	0	1/2	0.054	#DIV/0!	1	1/3	0.054	0/2	0	-0.054	0.054
reference	P27658	Collagen alpha-1(VIII) chain (Endothelial collagen)	0	0/2	0	0	0/2	0	#DIV/0!	1	1/3	0.054	0/2	0	-0.054	0
reference	P32189	Glycerol kinase (GK) (ATP:glycerol 3-phosphotransferase)	0	0/2	0	0	0/2	0	#DIV/0!	1	1/3	0.053	0/2	0	-0.053	0
reference	P29353	SHC-transforming protein 1 (Src homology 2 domain-containing-transforming protein C1) (SH2 domain protein C1)	0	0/2	0	0	0/2	0	#DIV/0!	1	1/3	0.051	0/2	0	-0.051	0
reference	P00966	Argininosuccinate synthase (Citrulline--aspartate ligase)	0	0/2	0	0	0/2	0	#DIV/0!	1	1/3	0.051	0/2	0	-0.051	0
reference	P04424	Argininosuccinate lyase (ASAL) (Arginosuccinase)	0	0/2	0	0	0/2	0	#DIV/0!	1	1/3	0.051	0/2	0	-0.051	0
reference	Q8NF37	Lysophosphatidylcholine acyltransferase 1 (LysoPC acyltransferase 1) (1-alkylglycerophosphocholine O-acetyltransferase) (Acetyl-CoA:lyso-platelet-activating factor acetyltransferase) (Acetyl-CoA:lyso-PAF acetyltransferase) (1-acylglycerophosphocholine O-a	0	0/2	0	0	0/2	0	#DIV/0!	1	1/3	0.05	0/2	0	-0.05	0
reference	Q8WUM9	Sodium-dependent phosphate transporter 1 (Gibbon ape leukemia virus receptor 1) (GLVR-1) (Leukemia virus receptor 1 homolog) (Phosphate transporter 1) (PiT-1) (Solute carrier family 20 member 1)	0	0/2	0	0	0/2	0	#DIV/0!	1	1/3	0.05	0/2	0	-0.05	0
reference	Q6P1Q0	LETM1 domain-containing protein 1 (Cervical cancer 1 proto-oncogene protein p40) (Cervical cancer proto-oncogene 2 protein) (HCCR-1) (HCRR-2)	0	0/2	0	0	0/2	0	#DIV/0!	1	1/3	0.05	0/2	0	-0.05	0
reference	Q9P2R7	Succinyl-CoA ligase [ADP-forming] subunit beta, mitochondrial (ATP-specific succinyl-CoA synthetase subunit beta) (Succinyl-CoA synthetase beta-A chain) (SCS-betaA) (Renal carcinoma antigen NY-REN-39)	0	0/2	0	0	0/2	0	#DIV/0!	1	1/3	0.049	0/2	0	-0.049	0
reference	O75351	Vacuolar protein sorting-associated protein 4B (Suppressor of K(+) transport growth defect 1) (Protein SKD1)	0	0/2	0	0	0/2	0	#DIV/0!	1	1/3	0.049	0/2	0	-0.049	0
reference	Q13057	Bifunctional coenzyme A synthase (CoA synthase) (NBP) (POV-2)	0	0/2	0	0	0/2	0	#DIV/0!	1	1/3	0.049	0/2	0	-0.049	0
reference	Q13557	Calcium/calmodulin-dependent protein kinase type II subunit delta (CaM kinase II subunit delta)	0	0/2	0	0	0/2	0	#DIV/0!	1	1/3	0.049	0/2	0	-0.049	0
reference	Q96K21	Zinc finger FYVE domain-containing protein 19 (MLL partner containing FYVE domain)	0	0/2	0	0	0/2	0	#DIV/0!	1	1/3	0.049	0/2	0	-0.049	0
both	P26196	Probable ATP-dependent RNA helicase DDX6 (DEAD box protein 6) (ATP-dependent RNA helicase p54) (Oncogene RCK)	3	0/2	0	0	2/2	0.073	1.52083	2	1/3	0.048	1/2	0.048	-0.048	0.025
reference	P49753	Acyl-coenzyme A thioesterase 2, mitochondrial (Acyl-CoA thioesterase 2) (Acyl-coenzyme A thioester hydrolase 2a) (Long-chain acyl-CoA thioesterase 2) (ZAP128) (CTE-Ia)	0	0/2	0	0	0/2	0	#DIV/0!	1	1/3	0.048	0/2	0	-0.048	0
reference	P52789	Hexokinase-2 (Hexokinase type II) (HK II) (Muscle form hexokinase)	0	0/2	0	0	0/2	0	#DIV/0!	2	1/3	0.048	0/2	0	-0.048	0
reference	P49257	Protein ERGIC-53 (ER-Golgi intermediate compartment 53 kDa protein) (Gp58) (Intracellular mannose-specific lectin MR60) (Lectin mannose-binding 1)	0	0/2	0	0	0/2	0	#DIV/0!	1	1/3	0.048	0/2	0	-0.048	0
reference	Q9Y6R0	Numb-like protein (Numb-related protein) (Numb-R)	0	0/2	0	0	0/2	0	#DIV/0!	1	1/3	0.048	0/2	0	-0.048	0
both	Q9NVA2	Septin-11	7	0/2	0	0	2/2	0.183	1.22819	7	1/3	0.047	2/2	0.149	-0.047	0.034
both	Q8NCA5	Protein FAM98A	1	0/2	0	0	1/2	0.047	1	2	1/3	0.047	1/2	0.047	-0.047	0
reference	Q2PZI1	Protein dpy-19 homolog 1 (Dpy-19-like protein 1)	0	0/2	0	0	0/2	0	#DIV/0!	1	1/3	0.046	0/2	0	-0.046	0
reference	Q96Q11	tRNA-nucleotidyltransferase 1, mitochondrial (Mitochondrial tRNA nucleotidyl transferase, CCA-adding) (mt CCA-adding enzyme) (mt tRNA CCA-diphosphorylase) (mt tRNA CCA-pyrophosphorylase) (mt tRNA adenylyltransferase)	0	0/2	0	0	0/2	0	#DIV/0!	1	1/3	0.046	0/2	0	-0.046	0
reference	P16278	Beta-galactosidase (Acid beta-galactosidase) (Lactase) (Elastin receptor 1)	0	0/2	0	0	0/2	0	#DIV/0!	1	1/3	0.045	0/2	0	-0.045	0
reference	Q9BYC2	Succinyl-CoA:3-ketoacid-coenzyme A transferase 2, mitochondrial (3-oxoacid-CoA transferase 2A) (Testis-specific succinyl-CoA:3-oxoacid CoA-transferase) (SCOT-t)	0	0/2	0	0	0/2	0	#DIV/0!	1	1/3	0.045	0/2	0	-0.045	0
reference	Q96D53	Uncharacterized aarF domain-containing protein kinase 4	0	0/2	0	0	0/2	0	#DIV/0!	1	1/3	0.045	0/2	0	-0.045	0
reference	P61201	COP9 signalosome complex subunit 2 (Signalosome subunit 2) (JAB1-containing signalosome subunit 2) (Thyroid receptor-interacting protein 15) (TRIP-15) (Alien homolog)	0	0/2	0	0	0/2	0	#DIV/0!	1	1/3	0.044	0/2	0	-0.044	0
reference	O14562	Ubiquitin domain-containing protein UBFD1 (Ubiquitin-binding protein homolog)	0	0/2	0	0	0/2	0	#DIV/0!	1	1/3	0.044	0/2	0	-0.044	0
reference	Q15813	Tubulin-specific chaperone E (Tubulin-folding cofactor E)	0	0/2	0	0	0/2	0	#DIV/0!	1	1/3	0.042	0/2	0	-0.042	0
both	Q9BY44	Eukaryotic translation initiation factor 2A (eIF-2A) (65 kDa eukaryotic translation initiation factor 2A)	3	0/2	0	0	2/2	0.084	1	3	1/3	0.041	1/2	0.084	-0.041	0
both	P50281	Matrix metalloproteinase-14 (MMP-14) (Membrane-type matrix metalloproteinase 1) (MT-MMP 1) (Membrane-type-1 matrix metalloproteinase) (MT1-MMP) (MMP-X1)	1	0/2	0	0	1/2	0.041	1	2	1/3	0.041	2/2	0.041	-0.041	0
reference	Q9NUU7	ATP-dependent RNA helicase DDX19A (DEAD box protein 19A) (DDX19-like protein)	0	0/2	0	0	0/2	0	#DIV/0!	1	1/3	0.041	0/2	0	-0.041	0
reference	Q8IV36	UPF0663 transmembrane protein C17orf28 (Down-regulated in multiple cancers 1)	0	0/2	0	0	0/2	0	#DIV/0!	1	1/3	0.041	0/2	0	-0.041	0
reference	Q9UI10	Translation initiation factor eIF-2B subunit delta (eIF-2B GDP-GTP exchange factor subunit delta)	0	0/2	0	0	0/2	0	#DIV/0!	1	1/3	0.041	0/2	0	-0.041	0
reference	P98082	Disabled homolog 2 (Differentially-expressed protein 2) (DOC-2)	0	0/2	0	0	0/2	0	#DIV/0!	1	1/3	0.04	0/2	0	-0.04	0
reference	O14727	Apoptotic protease-activating factor 1 (Apaf-1)	0	0/2	0	0	0/2	0	#DIV/0!	2	1/3	0.039	0/2	0	-0.039	0
both	Q92974	Rho guanine nucleotide exchange factor 2 (Guanine nucleotide exchange factor H1) (GEF-H1) (Microtubule-regulated Rho-GEF) (Proliferating cell nucleolar antigen p40)	3	0/2	0	0	1/2	0.057	3	3	1/3	0.038	1/2	0.019	-0.038	0.038
reference	P42898	Methylenetetrahydrofolate reductase	0	0/2	0	0	0/2	0	#DIV/0!	1	1/3	0.038	0/2	0	-0.038	0
reference	O14974	Protein phosphatase 1 regulatory subunit 12A (Myosin phosphatase-targeting subunit 1) (Myosin phosphatase target subunit 1) (Protein phosphatase myosin-binding subunit)	0	0/2	0	0	0/2	0	#DIV/0!	2	1/3	0.038	0/2	0	-0.038	0
reference	Q15003	Condensin complex subunit 2 (Non-SMC condensin I complex subunit H) (Barren homolog protein 1) (Chromosome-associated protein H) (hCAP-H) (XCAP-H homolog)	0	0/2	0	0	0/2	0	#DIV/0!	1	1/3	0.038	0/2	0	-0.038	0
reference	Q92901	60S ribosomal protein L3-like	0	0/2	0	0	0/2	0	#DIV/0!	1	1/3	0.038	0/2	0	-0.038	0
both	P38159	Heterogeneous nuclear ribonucleoprotein G (hnRNP G) (RNA-binding motif protein, X chromosome) (Glycoprotein p43)	2	0/2	0	0	1/2	0.076	1.33333	4	1/3	0.037	2/2	0.057	-0.037	0.019
both	Q86UE4	Protein LYRIC (Lysine-rich CEACAM1 co-isolated protein) (3D3/LYRIC) (Metastasis adhesion protein) (Metadherin) (Astrocyte elevated gene-1 protein) (AEG-1)	1	0/2	0	0	1/2	0.037	#DIV/0!	1	1/3	0.037	0/2	0	-0.037	0.037
reference	Q9BQ70	Transcription factor 25 (TCF-25) (Nuclear localized protein 1)	0	0/2	0	0	0/2	0	#DIV/0!	1	1/3	0.037	0/2	0	-0.037	0
reference	Q9NVR0	Kelch-like protein 11	0	0/2	0	0	0/2	0	#DIV/0!	1	1/3	0.036	0/2	0	-0.036	0
reference	Q15399	Toll-like receptor 1 (Toll/interleukin-1 receptor-like protein) (TIL)	0	0/2	0	0	0/2	0	#DIV/0!	1	1/3	0.034	0/2	0	-0.034	0
reference	Q9Y3Z3	SAM domain and HD domain-containing protein 1 (Dendritic cell-derived IFNG-induced protein) (DCIP) (Monocyte protein 5) (MOP-5)	0	0/2	0	0	0/2	0	#DIV/0!	1	1/3	0.033	0/2	0	-0.033	0
reference	O14672	Disintegrin and metalloproteinase domain-containing protein 10 (ADAM 10) (Mammalian disintegrin-metalloprotease) (Kuzbanian protein homolog) (CDw156)	0	0/2	0	0	0/2	0	#DIV/0!	1	1/3	0.033	0/2	0	-0.033	0
reference	Q9UNF1	Melanoma-associated antigen D2 (MAGE-D2 antigen) (Breast cancer-associated gene 1 protein) (BCG-1) (11B6) (Hepatocellular carcinoma-associated protein JCL-1)	0	0/2	0	0	0/2	0	#DIV/0!	1	1/3	0.033	0/2	0	-0.033	0
reference	Q96C12	Armadillo repeat-containing protein 5	0	0/2	0	0	0/2	0	#DIV/0!	1	1/3	0.033	0/2	0	-0.033	0
reference	Q8IZJ1	Netrin receptor UNC5B (Protein unc-5 homolog 2) (Protein unc-5 homolog B) (p53-regulated receptor for death and life protein 1)	0	0/2	0	0	0/2	0	#DIV/0!	1	1/3	0.033	0/2	0	-0.033	0
reference	O43747	AP-1 complex subunit gamma-1 (Adapter-related protein complex 1 subunit gamma-1) (Adaptor protein complex AP-1 subunit gamma-1) (Golgi adaptor HA1/AP1 adaptin subunit gamma-1) (Gamma1-adaptin) (Clathrin assembly protein complex 1 gamma-1 large chain)	0	0/2	0	0	0/2	0	0	2	1/3	0.032	1/2	0.032	-0.032	-0.032
reference	Q96P70	Importin-9 (Imp9) (Ran-binding protein 9) (RanbP9)	0	0/2	0	0	0/2	0	#DIV/0!	1	1/3	0.032	0/2	0	-0.032	0
reference	Q14118	Dystroglycan (Dystrophin-associated glycoprotein 1)	0	0/2	0	0	0/2	0	#DIV/0!	1	1/3	0.032	0/2	0	-0.032	0
both	P42566	Epidermal growth factor receptor substrate 15 (Protein Eps15) (Protein AF-1p)	1	0/2	0	0	1/2	0.031	#DIV/0!	1	1/3	0.031	0/2	0	-0.031	0.031
reference	O14920	Inhibitor of nuclear factor kappa-B kinase subunit beta (I-kappa-B-kinase beta) (I-kappa-B kinase 2) (IKK2) (Nuclear factor NF-kappa-B inhibitor kinase beta) (NFKBIKB)	0	0/2	0	0	0/2	0	#DIV/0!	1	1/3	0.031	0/2	0	-0.031	0
reference	Q05DH4	Protein FAM160A1	0	0/2	0	0	0/2	0	#DIV/0!	1	1/3	0.031	0/2	0	-0.031	0
both	Q5SSJ5	Heterochromatin protein 1-binding protein 3 (Protein HP1-BP74)	7	0/2	0	0	2/2	0.162	1.00621	6	1/3	0.03	1/2	0.161	-0.03	0.001
both	P40222	Alpha-taxilin	1	0/2	0	0	1/2	0.03	#DIV/0!	1	1/3	0.03	0/2	0	-0.03	0.03
reference	O75410	Transforming acidic coiled-coil-containing protein 1 (Gastric cancer antigen Ga55) (Taxin-1)	0	0/2	0	0	0/2	0	#DIV/0!	1	1/3	0.03	0/2	0	-0.03	0
reference	Q14693	Phosphatidate phosphatase LPIN1 (Lipin-1)	0	0/2	0	0	0/2	0	#DIV/0!	1	1/3	0.03	0/2	0	-0.03	0
reference	P40189	Interleukin-6 receptor subunit beta (IL-6 receptor subunit beta) (CDw130) (Interleukin-6 signal transducer) (Membrane glycoprotein 130) (gp130) (Oncostatin-M receptor subunit alpha)	0	0/2	0	0	0/2	0	#DIV/0!	1	1/3	0.03	0/2	0	-0.03	0
reference	Q96RP9	Elongation factor G 1, mitochondrial (mEF-G 1) (Elongation factor G1)	0	0/2	0	0	0/2	0	#DIV/0!	1	1/3	0.029	0/2	0	-0.029	0
reference	O60763	General vesicular transport factor p115 (Protein USO1 homolog) (Transcytosis-associated protein) (TAP) (Vesicle-docking protein)	0	0/2	0	0	0/2	0	#DIV/0!	1	1/3	0.028	0/2	0	-0.028	0
both	Q9UHB6	LIM domain and actin-binding protein 1 (Epithelial protein lost in neoplasm)	2	0/2	0	0	1/2	0.052	#DIV/0!	1	1/3	0.026	0/2	0	-0.026	0.052
reference	Q9Y4E8	Ubiquitin carboxyl-terminal hydrolase 15 (Ubiquitin thioesterase 15) (Ubiquitin-specific-processing protease 15) (Deubiquitinating enzyme 15) (Unph-2) (Unph4)	0	0/2	0	0	0/2	0	#DIV/0!	1	1/3	0.025	0/2	0	-0.025	0
reference	A7MBM2	Protein dispatched homolog 2	0	0/2	0	0	0/2	0	#DIV/0!	1	1/3	0.025	0/2	0	-0.025	0
reference	Q5JSH3	WD repeat-containing protein 44 (Rabphilin-11)	0	0/2	0	0	0/2	0	#DIV/0!	1	1/3	0.025	0/2	0	-0.025	0
reference	Q9UII4	E3 ISG15--protein ligase HERC5 (Cyclin-E-binding protein 1) (HECT domain and RCC1-like domain-containing protein 5)	0	0/2	0	0	0/2	0	#DIV/0!	1	1/3	0.025	0/2	0	-0.025	0
reference	P56199	Integrin alpha-1 (Laminin and collagen receptor) (VLA-1) (CD49 antigen-like family member A)	0	0/2	0	0	0/2	0	#DIV/0!	1	1/3	0.024	0/2	0	-0.024	0
reference	O75420	PERQ amino acid-rich with GYF domain-containing protein 1 (GRB10-interacting GYF protein 1)	0	0/2	0	0	0/2	0	#DIV/0!	1	1/3	0.023	0/2	0	-0.023	0
reference	Q16821	Protein phosphatase 1 regulatory subunit 3A (Protein phosphatase 1 glycogen-associated regulatory subunit) (Protein phosphatase type-1 glycogen targeting subunit) (RG1)	0	0/2	0	0	0/2	0	#DIV/0!	1	1/3	0.023	0/2	0	-0.023	0
both	Q9Y2L1	Exosome complex exonuclease RRP44 (Ribosomal RNA-processing protein 44) (Protein DIS3 homolog)	1	0/2	0	0	2/2	0.022	0.488889	3	1/3	0.022	1/2	0.045	-0.022	-0.023
reference	O60716	Catenin delta-1 (p120 catenin) (p120(ctn)) (Cadherin-associated Src substrate) (CAS) (p120(cas))	0	0/2	0	0	0/2	0	#DIV/0!	1	1/3	0.022	0/2	0	-0.022	0
reference	Q15276	Rab GTPase-binding effector protein 1 (Rabaptin-5) (Rabaptin-5alpha) (Rabaptin-4) (Renal carcinoma antigen NY-REN-17)	0	0/2	0	0	0/2	0	#DIV/0!	1	1/3	0.022	0/2	0	-0.022	0
reference	P28340	DNA polymerase delta catalytic subunit (DNA polymerase subunit delta p125)	0	0/2	0	0	0/2	0	#DIV/0!	1	1/3	0.022	0/2	0	-0.022	0
reference	Q9BPX3	Condensin complex subunit 3 (Non-SMC condensin I complex subunit G) (Chromosome-associated protein G) (Condensin subunit CAP-G) (hCAP-G) (XCAP-G homolog) (Melanoma antigen NY-MEL-3)	0	0/2	0	0	0/2	0	#DIV/0!	1	1/3	0.022	0/2	0	-0.022	0
reference	A2AJT9	Uncharacterized protein CXorf23	0	0/2	0	0	0/2	0	#DIV/0!	1	1/3	0.022	0/2	0	-0.022	0
both	P42285	Superkiller viralicidic activity 2-like 2 (ATP-dependent helicase SKIV2L2)	4	0/2	0	0	2/2	0.054	1.25581	3	1/3	0.021	1/2	0.043	-0.021	0.011
both	P78347	General transcription factor II-I (GTFII-I) (Bruton tyrosine kinase-associated protein 135) (BTK-associated protein 135) (SRF-Phox1-interacting protein) (SPIN) (Williams-Beuren syndrome chromosomal region 6 protein)	1	0/2	0	0	1/2	0.021	#DIV/0!	1	1/3	0.021	0/2	0	-0.021	0.021
reference	P23229	Integrin alpha-6 (VLA-6) (CD49 antigen-like family member F)	0	0/2	0	0	0/2	0	#DIV/0!	1	1/3	0.021	0/2	0	-0.021	0
reference	O60313	Dynamin-like 120 kDa protein, mitochondrial (Optic atrophy protein 1)	0	0/2	0	0	0/2	0	#DIV/0!	1	1/3	0.019	0/2	0	-0.019	0
reference	O14522	Receptor-type tyrosine-protein phosphatase T (R-PTP-T) (Receptor-type tyrosine-protein phosphatase rho) (RPTP-rho)	0	0/2	0	0	0/2	0	#DIV/0!	1	1/3	0.019	0/2	0	-0.019	0
both	P09874	Poly [ADP-ribose] polymerase 1 (PARP-1) (ADPRT) (NAD(+) ADP-ribosyltransferase 1) (Poly[ADP-ribose] synthetase 1)	5	0/2	0	0	2/2	0.073	0.426901	9	1/3	0.018	1/2	0.171	-0.018	-0.098
reference	Q9P241	Probable phospholipid-transporting ATPase VD (ATPase class V type 10D)	0	0/2	0	0	0/2	0	#DIV/0!	1	1/3	0.018	0/2	0	-0.018	0
reference	P23458	Tyrosine-protein kinase JAK1 (Janus kinase 1) (JAK-1)	0	0/2	0	0	0/2	0	#DIV/0!	1	1/3	0.017	0/2	0	-0.017	0
reference	P52701	DNA mismatch repair protein Msh6 (MutS-alpha 160 kDa subunit) (G/T mismatch-binding protein) (GTMBP) (p160)	0	0/2	0	0	0/2	0	#DIV/0!	1	1/3	0.016	0/2	0	-0.016	0
both	Q6N021	Probable methylcytosine dioxygenase TET2	1	0/2	0	0	1/2	0.013	1	2	1/3	0.013	1/2	0.013	-0.013	0
reference	Q9P2D3	HEAT repeat-containing protein 5B	0	0/2	0	0	0/2	0	#DIV/0!	1	1/3	0.013	0/2	0	-0.013	0
analysis	P0CG47	Polyubiquitin-B	10	1/2	0.968	#DIV/0!	0/2	0	#DIV/0!	0	0/3	0	0/2	0	0.968	0
analysis	P83916	Chromobox protein homolog 1 (Heterochromatin protein 1 homolog beta) (HP1 beta) (Modifier 1 protein) (M31) (Heterochromatin protein p25) (HP1Hsbeta) (p25beta)	3	1/2	0.35	#DIV/0!	0/2	0	#DIV/0!	0	0/3	0	0/2	0	0.35	0
analysis	P20337	Ras-related protein Rab-3B	3	1/2	0.334	#DIV/0!	0/2	0	#DIV/0!	0	0/3	0	0/2	0	0.334	0
analysis	P02795	Metallothionein-2 (MT-2) (Metallothionein-II) (MT-II) (Metallothionein-2A)	1	1/2	0.334	#DIV/0!	0/2	0	#DIV/0!	0	0/3	0	0/2	0	0.334	0
analysis	Q8NBT2	Kinetochore protein Spc24 (hSpc24)	2	1/2	0.274	#DIV/0!	0/2	0	#DIV/0!	0	0/3	0	0/2	0	0.274	0
analysis	P56381	ATP synthase subunit epsilon, mitochondrial	1	1/2	0.259	#DIV/0!	0/2	0	#DIV/0!	0	0/3	0	0/2	0	0.259	0
analysis	Q8NI22	Multiple coagulation factor deficiency protein 2 (Neural stem cell-derived neuronal survival protein)	1	1/2	0.259	#DIV/0!	0/2	0	#DIV/0!	0	0/3	0	0/2	0	0.259	0
analysis	Q9Y296	Trafficking protein particle complex subunit 4 (Synbindin) (TRS23 homolog) (Hematopoietic stem/progenitor cell protein 172)	2	1/2	0.245	#DIV/0!	0/2	0	#DIV/0!	0	0/3	0	0/2	0	0.245	0
analysis	Q8N5M4	Tetratricopeptide repeat protein 9C (TPR repeat protein 9C)	2	1/2	0.233	#DIV/0!	0/2	0	#DIV/0!	0	0/3	0	0/2	0	0.233	0
analysis	P47224	Guanine nucleotide exchange factor MSS4 (Rab-interacting factor)	1	1/2	0.233	#DIV/0!	0/2	0	#DIV/0!	0	0/3	0	0/2	0	0.233	0
analysis	Q9H082	Ras-related protein Rab-33B	2	1/2	0.222	#DIV/0!	0/2	0	#DIV/0!	0	0/3	0	0/2	0	0.222	0
analysis	Q9UL26	Ras-related protein Rab-22A (Rab-22)	2	1/2	0.212	#DIV/0!	0/2	0	#DIV/0!	0	0/3	0	0/2	0	0.212	0
analysis	P33763	Protein S100-A5 (Protein S-100D) (S100 calcium-binding protein A5)	1	1/2	0.212	#DIV/0!	0/2	0	#DIV/0!	0	0/3	0	0/2	0	0.212	0
analysis	P32322	Pyrroline-5-carboxylate reductase 1, mitochondrial (P5C reductase 1)	4	1/2	0.202	#DIV/0!	1/2	0.318	#DIV/0!	0	0/3	0	0/2	0	0.202	0.318
analysis	Q969G5	Protein kinase C delta-binding protein (Serum deprivation response factor-related gene product that binds to C-kinase) (hSRBC) (Cavin-3)	2	1/2	0.202	#DIV/0!	0/2	0	#DIV/0!	0	0/3	0	0/2	0	0.202	0
analysis	P62993	Growth factor receptor-bound protein 2 (Adapter protein GRB2) (SH2/SH3 adapter GRB2) (Protein Ash)	2	1/2	0.194	#DIV/0!	0/2	0	#DIV/0!	0	0/3	0	0/2	0	0.194	0
analysis	Q8N9N7	Leucine-rich repeat-containing protein 57	2	1/2	0.194	#DIV/0!	0/2	0	#DIV/0!	0	0/3	0	0/2	0	0.194	0
analysis	P11233	Ras-related protein Ral-A	2	1/2	0.186	#DIV/0!	0/2	0	#DIV/0!	0	0/3	0	0/2	0	0.186	0
both	Q13310	Polyadenylate-binding protein 4 (Poly(A)-binding protein 4) (Inducible poly(A)-binding protein) (iPABP) (Activated-platelet protein 1) (APP-1)	11	2/2	0.182	#DIV/0!	1/2	0.143	1	4	0/3	0	1/2	0.143	0.182	0
analysis	Q8IZQ5	Selenoprotein H (SelH)	2	1/2	0.179	#DIV/0!	1/2	0.389	#DIV/0!	0	0/3	0	0/2	0	0.179	0.389
analysis	Q9BUL8	Programmed cell death protein 10 (TF-1 cell apoptosis-related protein 15) (Cerebral cavernous malformations 3 protein)	2	1/2	0.179	#DIV/0!	0/2	0	#DIV/0!	0	0/3	0	0/2	0	0.179	0
analysis	P51668	Ubiquitin-conjugating enzyme E2 D1 (Ubiquitin-protein ligase D1) (Ubiquitin carrier protein D1) (UbcH5) (Ubiquitin-conjugating enzyme E2-17 kDa 1) (E2(17)KB 1) (UBC4/5 homolog) (Stimulator of Fe transport) (SFT)	1	1/2	0.179	#DIV/0!	0/2	0	#DIV/0!	0	0/3	0	0/2	0	0.179	0
analysis	Q9Y2R0	Coiled-coil domain-containing protein 56	1	1/2	0.179	#DIV/0!	0/2	0	#DIV/0!	0	0/3	0	0/2	0	0.179	0
analysis	O00399	Dynactin subunit 6 (Dynactin subunit p27) (Protein WS-3)	1	1/2	0.166	#DIV/0!	0/2	0	#DIV/0!	0	0/3	0	0/2	0	0.166	0
both	O15523	ATP-dependent RNA helicase DDX3Y (DEAD box protein 3, Y-chromosomal)	12	1/2	0.161	#DIV/0!	2/2	0.233	1	7	0/3	0	1/2	0.233	0.161	0
analysis	O00762	Ubiquitin-conjugating enzyme E2 C (Ubiquitin-protein ligase C) (Ubiquitin carrier protein C) (UbcH10)	1	1/2	0.155	#DIV/0!	0/2	0	#DIV/0!	0	0/3	0	0/2	0	0.155	0
analysis	Q5U5X0	LYR motif-containing protein 7	1	1/2	0.145	#DIV/0!	0/2	0	#DIV/0!	0	0/3	0	0/2	0	0.145	0
analysis	P16455	Methylated-DNA--protein-cysteine methyltransferase (6-O-methylguanine-DNA methyltransferase) (MGMT) (O-6-methylguanine-DNA-alkyltransferase)	1	1/2	0.145	#DIV/0!	0/2	0	#DIV/0!	0	0/3	0	0/2	0	0.145	0
analysis	Q08623	Haloacid dehalogenase-like hydrolase domain-containing protein 1A (Protein GS1)	1	1/2	0.136	#DIV/0!	0/2	0	#DIV/0!	0	0/3	0	0/2	0	0.136	0
analysis	Q9Y371	Endophilin-B1 (SH3 domain-containing GRB2-like protein B1) (Bax-interacting factor 1) (Bif-1)	2	1/2	0.133	#DIV/0!	0/2	0	#DIV/0!	0	0/3	0	0/2	0	0.133	0
both	P43307	Translocon-associated protein subunit alpha (TRAP-alpha) (Signal sequence receptor subunit alpha) (SSR-alpha)	1	1/2	0.129	#DIV/0!	1/2	0.129	0.454225	4	0/3	0	2/2	0.284	0.129	-0.155
analysis	P00325	Alcohol dehydrogenase 1B (Alcohol dehydrogenase subunit beta)	2	1/2	0.129	#DIV/0!	0/2	0	#DIV/0!	0	0/3	0	0/2	0	0.129	0
analysis	Q14919	Dr1-associated corepressor (Dr1-associated protein 1) (Negative co-factor 2-alpha) (NC2-alpha)	1	1/2	0.129	#DIV/0!	0/2	0	#DIV/0!	0	0/3	0	0/2	0	0.129	0
analysis	P08962	CD63 antigen (Melanoma-associated antigen ME491) (Ocular melanoma-associated antigen) (OMA81H) (Granulophysin) (Tetraspanin-30) (Tspan-30) (Lysosomal-associated membrane protein 3) (LAMP-3)	1	1/2	0.129	#DIV/0!	0/2	0	#DIV/0!	0	0/3	0	0/2	0	0.129	0
analysis	O43708	Maleylacetoacetate isomerase (MAAI) (Glutathione S-transferase zeta 1) (GSTZ1-1)	1	1/2	0.129	#DIV/0!	0/2	0	#DIV/0!	0	0/3	0	0/2	0	0.129	0
analysis	O96007	Molybdopterin synthase catalytic subunit (Molybdenum cofactor synthesis protein 2B) (MOCS2B) (Molybdenum cofactor synthesis protein 2 large subunit) (Molybdopterin-synthase large subunit) (MPT synthase large subunit) (MOCO1-B)	1	1/2	0.129	#DIV/0!	0/2	0	#DIV/0!	0	0/3	0	0/2	0	0.129	0
analysis	P50148	Guanine nucleotide-binding protein G(q) subunit alpha (Guanine nucleotide-binding protein alpha-q)	2	1/2	0.122	#DIV/0!	0/2	0	#DIV/0!	0	0/3	0	0/2	0	0.122	0
analysis	Q9H8H3	Methyltransferase-like protein 7A (Protein AAM-B)	1	1/2	0.116	#DIV/0!	0/2	0	#DIV/0!	0	0/3	0	0/2	0	0.116	0
analysis	Q7Z4H3	HD domain-containing protein 2 (Hepatitis C virus NS5A-transactivated protein 2) (HCV NS5A-transactivated protein 2)	1	1/2	0.11	#DIV/0!	0/2	0	#DIV/0!	0	0/3	0	0/2	0	0.11	0
analysis	Q13158	Protein FADD (FAS-associated death domain protein) (FAS-associating death domain-containing protein) (Mediator of receptor induced toxicity) (Growth-inhibiting gene 3 protein)	1	1/2	0.105	#DIV/0!	0/2	0	#DIV/0!	0	0/3	0	0/2	0	0.105	0
analysis	P04183	Thymidine kinase, cytosolic	1	1/2	0.105	#DIV/0!	0/2	0	#DIV/0!	0	0/3	0	0/2	0	0.105	0
analysis	Q9H490	Phosphatidylinositol glycan anchor biosynthesis class U protein (GPI transamidase component PIG-U) (Cell division cycle protein 91-like 1) (Protein CDC91-like 1)	1	1/2	0.105	#DIV/0!	0/2	0	#DIV/0!	0	0/3	0	0/2	0	0.105	0
analysis	Q8N543	2-oxoglutarate and iron-dependent oxygenase domain-containing protein 1 (Termination and polyadenylation 1 homolog)	2	1/2	0.103	#DIV/0!	0/2	0	#DIV/0!	0	0/3	0	0/2	0	0.103	0
analysis	P23219	Prostaglandin G/H synthase 1 (Cyclooxygenase-1) (COX-1) (Prostaglandin H2 synthase 1) (PGH synthase 1) (Prostaglandin-endoperoxide synthase 1)	2	1/2	0.099	#DIV/0!	0/2	0	#DIV/0!	0	0/3	0	0/2	0	0.099	0
analysis	A6NDU8	UPF0600 protein C5orf51	1	1/2	0.096	#DIV/0!	0/2	0	#DIV/0!	0	0/3	0	0/2	0	0.096	0
analysis	Q9H1K1	Iron-sulfur cluster assembly enzyme ISCU, mitochondrial (NifU-like N-terminal domain-containing protein) (NifU-like protein)	1	1/2	0.096	#DIV/0!	0/2	0	#DIV/0!	0	0/3	0	0/2	0	0.096	0
analysis	Q92597	Protein NDRG1 (N-myc downstream-regulated gene 1 protein) (Differentiation-related gene 1 protein) (DRG-1) (Reducing agents and tunicamycin-responsive protein) (RTP) (Nickel-specific induction protein Cap43) (Rit42)	1	1/2	0.093	#DIV/0!	0/2	0	#DIV/0!	0	0/3	0	0/2	0	0.093	0
analysis	Q9UHD9	Ubiquilin-2 (Protein linking IAP with cytoskeleton 2) (PLIC-2) (Ubiquitin-like product Chap1/Dsk2) (DSK2 homolog) (Chap1)	1	1/2	0.093	#DIV/0!	0/2	0	#DIV/0!	0	0/3	0	0/2	0	0.093	0
analysis	Q9P032	NADH dehydrogenase [ubiquinone] 1 alpha subcomplex assembly factor 4 (Hormone-regulated proliferation-associated protein of 20 kDa)	1	1/2	0.093	#DIV/0!	0/2	0	#DIV/0!	0	0/3	0	0/2	0	0.093	0
analysis	Q8NFV4	Abhydrolase domain-containing protein 11 (Williams-Beuren syndrome chromosomal region 21 protein)	1	1/2	0.089	#DIV/0!	0/2	0	#DIV/0!	0	0/3	0	0/2	0	0.089	0
analysis	Q15165	Serum paraoxonase/arylesterase 2 (PON 2) (Serum aryldialkylphosphatase 2) (A-esterase 2) (Aromatic esterase 2)	1	1/2	0.089	#DIV/0!	0/2	0	#DIV/0!	0	0/3	0	0/2	0	0.089	0
analysis	P26022	Pentraxin-related protein PTX3 (Pentaxin-related protein PTX3) (Tumor necrosis factor-inducible gene 14 protein) (TSG-14)	2	1/2	0.086	#DIV/0!	1/2	0.086	#DIV/0!	0	0/3	0	0/2	0	0.086	0.086
analysis	Q13596	Sorting nexin-1	2	1/2	0.086	#DIV/0!	0/2	0	#DIV/0!	0	0/3	0	0/2	0	0.086	0
analysis	P35606	Coatomer subunit beta' (Beta'-coat protein) (Beta'-COP) (p102)	3	1/2	0.085	#DIV/0!	1/2	0.027	#DIV/0!	0	0/3	0	0/2	0	0.085	0.027
analysis	P53597	Succinyl-CoA ligase [GDP-forming] subunit alpha, mitochondrial (Succinyl-CoA synthetase subunit alpha) (SCS-alpha)	1	1/2	0.083	#DIV/0!	0/2	0	#DIV/0!	0	0/3	0	0/2	0	0.083	0
analysis	P51153	Ras-related protein Rab-13 (Cell growth-inhibiting gene 4 protein)	1	1/2	0.083	#DIV/0!	0/2	0	#DIV/0!	0	0/3	0	0/2	0	0.083	0
analysis	O75880	Protein SCO1 homolog, mitochondrial	1	1/2	0.083	#DIV/0!	0/2	0	#DIV/0!	0	0/3	0	0/2	0	0.083	0
analysis	O75569	Interferon-inducible double stranded RNA-dependent protein kinase activator A (Protein kinase, interferon-inducible double stranded RNA-dependent activator) (Protein activator of the interferon-induced protein kinase) (PKR-associated protein X) (PKR-assoc	1	1/2	0.083	#DIV/0!	0/2	0	#DIV/0!	0	0/3	0	0/2	0	0.083	0
analysis	Q14694	Ubiquitin carboxyl-terminal hydrolase 10 (Ubiquitin thioesterase 10) (Ubiquitin-specific-processing protease 10) (Deubiquitinating enzyme 10)	2	1/2	0.08	#DIV/0!	1/2	0.039	#DIV/0!	0	0/3	0	0/2	0	0.08	0.039
analysis	P07711	Cathepsin L1 (Major excreted protein) (MEP)	1	1/2	0.08	#DIV/0!	0/2	0	#DIV/0!	0	0/3	0	0/2	0	0.08	0
analysis	Q9H2W6	39S ribosomal protein L46, mitochondrial (L46mt) (P2ECSL)	1	1/2	0.08	#DIV/0!	0/2	0	#DIV/0!	0	0/3	0	0/2	0	0.08	0
analysis	Q9NUJ1	Abhydrolase domain-containing protein 10, mitochondrial	1	1/2	0.077	#DIV/0!	0/2	0	#DIV/0!	0	0/3	0	0/2	0	0.077	0
analysis	Q15582	Transforming growth factor-beta-induced protein ig-h3 (Beta ig-h3) (Kerato-epithelin) (RGD-containing collagen-associated protein) (RGD-CAP)	2	1/2	0.076	#DIV/0!	1/2	0.076	#DIV/0!	0	0/3	0	0/2	0	0.076	0.076
both	P51991	Heterogeneous nuclear ribonucleoprotein A3 (hnRNP A3)	11	1/2	0.072	#DIV/0!	1/2	1.154	1.78638	14	0/3	0	2/2	0.646	0.072	0.508
both	P53582	Methionine aminopeptidase 1 (MetAP 1) (Peptidase M 1)	1	1/2	0.072	#DIV/0!	0/2	0	0	2	0/3	0	1/2	0.15	0.072	-0.15
analysis	P53602	Diphosphomevalonate decarboxylase (Mevalonate pyrophosphate decarboxylase) (Mevalonate (diphospho)decarboxylase) (MDDase)	1	1/2	0.072	#DIV/0!	0/2	0	#DIV/0!	0	0/3	0	0/2	0	0.072	0
analysis	Q9UNZ2	NSFL1 cofactor p47 (p97 cofactor p47) (UBX domain-containing protein 2C)	1	1/2	0.068	#DIV/0!	0/2	0	#DIV/0!	0	0/3	0	0/2	0	0.068	0
both	Q9UHB9	Signal recognition particle 68 kDa protein (SRP68)	8	1/2	0.062	#DIV/0!	2/2	0.162	1.7234	3	0/3	0	1/2	0.094	0.062	0.068
both	Q13363	C-terminal-binding protein 1 (CtBP1)	1	1/2	0.062	#DIV/0!	0/2	0	0	1	0/3	0	1/2	0.062	0.062	-0.062
analysis	O75521	Peroxisomal 3,2-trans-enoyl-CoA isomerase (pECI) (Dodecenoyl-CoA isomerase) (Delta(3),delta(2)-enoyl-CoA isomerase) (D3,D2-enoyl-CoA isomerase) (Diazepam-binding inhibitor-related protein 1) (DBI-related protein 1) (DRS-1) (Hepatocellular carcinoma-associ	2	1/2	0.061	#DIV/0!	1/2	0.061	#DIV/0!	0	0/3	0	0/2	0	0.061	0.061
analysis	P00326	Alcohol dehydrogenase 1C (Alcohol dehydrogenase subunit gamma)	1	1/2	0.061	#DIV/0!	0/2	0	#DIV/0!	0	0/3	0	0/2	0	0.061	0
analysis	P55039	Developmentally-regulated GTP-binding protein 2 (DRG-2)	1	1/2	0.058	#DIV/0!	0/2	0	#DIV/0!	0	0/3	0	0/2	0	0.058	0
analysis	Q9NZV5	Selenoprotein N (SelN)	1	1/2	0.056	#DIV/0!	1/2	0.056	#DIV/0!	0	0/3	0	0/2	0	0.056	0.056
analysis	Q8IXH7	Negative elongation factor C/D (NELF-C/D) (TH1-like protein)	1	1/2	0.056	#DIV/0!	0/2	0	#DIV/0!	0	0/3	0	0/2	0	0.056	0
analysis	P02649	Apolipoprotein E (Apo-E)	1	1/2	0.054	#DIV/0!	0/2	0	#DIV/0!	0	0/3	0	0/2	0	0.054	0
analysis	P50579	Methionine aminopeptidase 2 (MetAP 2) (Peptidase M 2) (Initiation factor 2-associated 67 kDa glycoprotein) (p67eIF2) (p67)	1	1/2	0.051	#DIV/0!	0/2	0	#DIV/0!	0	0/3	0	0/2	0	0.051	0
analysis	P08195	4F2 cell-surface antigen heavy chain (4F2hc) (Lymphocyte activation antigen 4F2 large subunit) (4F2 heavy chain antigen)	1	1/2	0.046	#DIV/0!	0/2	0	#DIV/0!	0	0/3	0	0/2	0	0.046	0
analysis	O00499	Myc box-dependent-interacting protein 1 (Bridging integrator 1) (Amphiphysin-like protein) (Amphiphysin II) (Box-dependent myc-interacting protein 1)	1	1/2	0.046	#DIV/0!	0/2	0	#DIV/0!	0	0/3	0	0/2	0	0.046	0
analysis	Q02818	Nucleobindin-1 (CALNUC)	1	1/2	0.043	#DIV/0!	0/2	0	#DIV/0!	0	0/3	0	0/2	0	0.043	0
analysis	P49902	Cytosolic purine 5'-nucleotidase (Cytosolic 5'-nucleotidase II)	5	1/2	0.042	#DIV/0!	1/2	0.179	#DIV/0!	0	0/3	0	0/2	0	0.042	0.179
analysis	Q6L8Q7	2',5'-phosphodiesterase 12 (2'-PDE)	1	1/2	0.042	#DIV/0!	0/2	0	#DIV/0!	0	0/3	0	0/2	0	0.042	0
analysis	Q9UNH7	Sorting nexin-6 (TRAF4-associated factor 2)	1	1/2	0.041	#DIV/0!	0/2	0	#DIV/0!	0	0/3	0	0/2	0	0.041	0
both	Q8WXF1	Paraspeckle component 1 (Paraspeckle protein 1)	3	1/2	0.04	#DIV/0!	1/2	0.124	1.53086	2	0/3	0	1/2	0.081	0.04	0.043
analysis	Q9BXJ9	N-alpha-acetyltransferase 15, NatA auxiliary subunit (NMDA receptor-regulated protein 1) (N-terminal acetyltransferase) (Protein tubedown-1) (Tbdn100) (Gastric cancer antigen Ga19)	2	1/2	0.04	#DIV/0!	0/2	0	#DIV/0!	0	0/3	0	0/2	0	0.04	0
analysis	P35222	Catenin beta-1 (Beta-catenin)	1	1/2	0.04	#DIV/0!	0/2	0	#DIV/0!	0	0/3	0	0/2	0	0.04	0
analysis	O43615	Mitochondrial import inner membrane translocase subunit TIM44	1	1/2	0.039	#DIV/0!	0/2	0	#DIV/0!	0	0/3	0	0/2	0	0.039	0
analysis	Q14258	E3 ubiquitin/ISG15 ligase TRIM25 (Ubiquitin/ISG15-conjugating enzyme TRIM25) (Tripartite motif-containing protein 25) (Zinc finger protein 147) (Estrogen-responsive finger protein) (RING finger protein 147)	2	1/2	0.038	#DIV/0!	1/2	0.077	#DIV/0!	0	0/3	0	0/2	0	0.038	0.077
analysis	P49848	Transcription initiation factor TFIID subunit 6 (RNA polymerase II TBP-associated factor subunit E) (Transcription initiation factor TFIID 70 kDa subunit) (TAF(II)70) (Transcription initiation factor TFIID 80 kDa subunit) (TAF(II)80)	1	1/2	0.038	#DIV/0!	0/2	0	#DIV/0!	0	0/3	0	0/2	0	0.038	0
analysis	O14964	Hepatocyte growth factor-regulated tyrosine kinase substrate (Protein pp110) (Hrs)	1	1/2	0.036	#DIV/0!	0/2	0	#DIV/0!	0	0/3	0	0/2	0	0.036	0
analysis	Q8N0X7	Spartin (Trans-activated by hepatitis C virus core protein 1)	1	1/2	0.036	#DIV/0!	0/2	0	#DIV/0!	0	0/3	0	0/2	0	0.036	0
analysis	Q15021	Condensin complex subunit 1 (Non-SMC condensin I complex subunit D2) (Chromosome condensation-related SMC-associated protein 1) (Chromosome-associated protein D2) (hCAP-D2) (XCAP-D2 homolog)	2	1/2	0.034	#DIV/0!	1/2	0.017	#DIV/0!	0	0/3	0	0/2	0	0.034	0.017
analysis	Q2M2Z5	Centrosomal protein kizuna (Polo-like kinase 1 substrate 1)	1	1/2	0.033	#DIV/0!	0/2	0	#DIV/0!	0	0/3	0	0/2	0	0.033	0
analysis	Q9H0B6	Kinesin light chain 2 (KLC 2)	1	1/2	0.032	#DIV/0!	0/2	0	#DIV/0!	0	0/3	0	0/2	0	0.032	0
analysis	P11047	Laminin subunit gamma-1 (Laminin B2 chain)	2	1/2	0.031	#DIV/0!	0/2	0	#DIV/0!	0	0/3	0	0/2	0	0.031	0
analysis	P21802	Fibroblast growth factor receptor 2 (FGFR-2) (Keratinocyte growth factor receptor) (K-sam)	1	1/2	0.031	#DIV/0!	0/2	0	#DIV/0!	0	0/3	0	0/2	0	0.031	0
analysis	Q9NUQ8	ATP-binding cassette sub-family F member 3	1	1/2	0.029	#DIV/0!	0/2	0	#DIV/0!	0	0/3	0	0/2	0	0.029	0
analysis	P26006	Integrin alpha-3 (Galactoprotein B3) (GAPB3) (VLA-3 alpha chain) (FRP-2) (CD49 antigen-like family member C)	1	1/2	0.029	#DIV/0!	0/2	0	#DIV/0!	0	0/3	0	0/2	0	0.029	0
analysis	P35712	Transcription factor SOX-6	1	1/2	0.029	#DIV/0!	0/2	0	#DIV/0!	0	0/3	0	0/2	0	0.029	0
both	Q16666	Gamma-interferon-inducible protein 16 (Ifi-16) (Interferon-inducible myeloid differentiation transcriptional activator)	3	1/2	0.025	#DIV/0!	1/2	0.078	0.742857	4	0/3	0	1/2	0.105	0.025	-0.027
analysis	P23588	Eukaryotic translation initiation factor 4B (eIF-4B)	1	1/2	0.025	#DIV/0!	0/2	0	#DIV/0!	0	0/3	0	0/2	0	0.025	0
analysis	P08123	Collagen alpha-2(I) chain (Alpha-2 type I collagen)	3	1/2	0.021	#DIV/0!	1/2	0.043	#DIV/0!	0	0/3	0	0/2	0	0.021	0.043
analysis	P20020	Plasma membrane calcium-transporting ATPase 1 (PMCA1) (Plasma membrane calcium pump isoform 1) (Plasma membrane calcium ATPase isoform 1)	1	1/2	0.021	#DIV/0!	0/2	0	#DIV/0!	0	0/3	0	0/2	0	0.021	0
analysis	Q9H1A4	Anaphase-promoting complex subunit 1 (APC1) (Cyclosome subunit 1) (Testis-specific gene 24 protein) (Mitotic checkpoint regulator)	1	1/2	0.016	#DIV/0!	0/2	0	#DIV/0!	0	0/3	0	0/2	0	0.016	0
analysis	Q92538	Golgi-specific brefeldin A-resistance guanine nucleotide exchange factor 1 (BFA-resistant GEF 1)	1	1/2	0.015	#DIV/0!	0/2	0	#DIV/0!	0	0/3	0	0/2	0	0.015	0
analysis	Q6ZU64	Coiled-coil domain-containing protein 108	1	1/2	0.015	#DIV/0!	0/2	0	#DIV/0!	0	0/3	0	0/2	0	0.015	0
analysis	O15031	Plexin-B2 (MM1)	1	1/2	0.014	#DIV/0!	0/2	0	#DIV/0!	0	0/3	0	0/2	0	0.014	0
analysis	P46821	Microtubule-associated protein 1B (MAP-1B)	1	1/2	0.01	#DIV/0!	0/2	0	#DIV/0!	0	0/3	0	0/2	0	0.01	0
analysis	Q8IVF2	Protein AHNAK2	1	1/2	0.003	#DIV/0!	0/2	0	#DIV/0!	0	0/3	0	0/2	0	0.003	0
both	P02452	Collagen alpha-1(I) chain (Alpha-1 type I collagen)	5	0/2	0	#DIV/0!	2/2	0.072	1.8	2	0/3	0	1/2	0.04	0	0.032
both	Q9BQG0	Myb-binding protein 1A	6	0/2	0	#DIV/0!	2/2	0.061	1.79412	2	0/3	0	1/2	0.034	0	0.027
both	Q9UMS4	Pre-mRNA-processing factor 19 (PRP19/PSO4 homolog) (hPso4) (Nuclear matrix protein 200) (Senescence evasion factor)	5	0/2	0	#DIV/0!	2/2	0.202	1.56589	2	0/3	0	1/2	0.129	0	0.073
both	Q7L014	Probable ATP-dependent RNA helicase DDX46 (DEAD box protein 46) (PRP5 homolog)	6	0/2	0	#DIV/0!	2/2	0.07	1.52174	3	0/3	0	1/2	0.046	0	0.024
both	Q9NYV4	Cell division cycle 2-related protein kinase 7 (CDC2-related protein kinase 7) (Cdc2-related kinase, arginine/serine-rich) (CrkRS)	2	0/2	0	#DIV/0!	2/2	0.021	1.5	1	0/3	0	1/2	0.014	0	0.007
both	Q9BZF9	Uveal autoantigen with coiled-coil domains and ankyrin repeats	2	0/2	0	#DIV/0!	2/2	0.018	1.5	1	0/3	0	1/2	0.012	0	0.006
both	P31942	Heterogeneous nuclear ribonucleoprotein H3 (hnRNP H3)	3	0/2	0	#DIV/0!	2/2	0.153	1.37838	3	0/3	0	2/2	0.111	0	0.042
both	O75643	U5 small nuclear ribonucleoprotein 200 kDa helicase (U5 snRNP-specific 200 kDa protein) (U5-200KD) (Activating signal cointegrator 1 complex subunit 3-like 1) (BRR2 homolog)	30	0/2	0	#DIV/0!	2/2	0.214	1.08629	31	0/3	0	2/2	0.197	0	0.017
both	Q9NRP0	Oligosaccharyltransferase complex subunit OSTC (Hydrophobic protein HSF-28)	1	0/2	0	#DIV/0!	2/2	0.233	1	1	0/3	0	1/2	0.233	0	0
both	Q12874	Splicing factor 3A subunit 3 (Spliceosome-associated protein 61) (SAP 61) (SF3a60)	6	0/2	0	#DIV/0!	2/2	0.149	1	7	0/3	0	2/2	0.149	0	0
both	Q86V81	THO complex subunit 4 (Tho4) (Ally of AML-1 and LEF-1) (Transcriptional coactivator Aly/REF) (bZIP-enhancing factor BEF)	2	0/2	0	#DIV/0!	2/2	0.101	1	3	0/3	0	2/2	0.101	0	0
both	O75694	Nuclear pore complex protein Nup155 (Nucleoporin Nup155) (155 kDa nucleoporin)	4	0/2	0	#DIV/0!	2/2	0.065	1	3	0/3	0	1/2	0.065	0	0
both	Q9BUQ8	Probable ATP-dependent RNA helicase DDX23 (DEAD box protein 23) (100 kDa U5 snRNP-specific protein) (U5-100kD) (PRP28 homolog)	6	0/2	0	#DIV/0!	2/2	0.053	1	3	0/3	0	1/2	0.053	0	0
both	Q9NVM6	DnaJ homolog subfamily C member 17	1	0/2	0	#DIV/0!	2/2	0.047	1	1	0/3	0	1/2	0.047	0	0
both	Q8TCS8	Polyribonucleotide nucleotidyltransferase 1, mitochondrial (Polynucleotide phosphorylase 1) (PNPase 1) (Polynucleotide phosphorylase-like protein) (PNPase old-35) (3'-5' RNA exonuclease OLD35)	2	0/2	0	#DIV/0!	2/2	0.03	1	1	0/3	0	1/2	0.03	0	0
both	Q9Y2H6	Fibronectin type-III domain-containing protein 3A (Human gene expressed in odontoblasts)	1	0/2	0	#DIV/0!	2/2	0.022	1	2	0/3	0	2/2	0.022	0	0
both	Q02880	DNA topoisomerase 2-beta (DNA topoisomerase II, beta isozyme)	12	0/2	0	#DIV/0!	2/2	0.096	0.950495	8	0/3	0	1/2	0.101	0	-0.005
both	O75533	Splicing factor 3B subunit 1 (Pre-mRNA-splicing factor SF3b 155 kDa subunit) (SF3b155) (Spliceosome-associated protein 155) (SAP 155)	13	0/2	0	#DIV/0!	2/2	0.17	0.909091	10	0/3	0	1/2	0.187	0	-0.017
both	Q9BZZ5	Apoptosis inhibitor 5 (API-5) (Fibroblast growth factor 2-interacting factor) (FIF) (Protein XAGL) (Antiapoptosis clone 11 protein) (AAC-11) (Cell migration-inducing gene 8 protein)	3	0/2	0	#DIV/0!	2/2	0.106	0.821705	3	0/3	0	1/2	0.129	0	-0.023
both	P17844	Probable ATP-dependent RNA helicase DDX5 (DEAD box protein 5) (RNA helicase p68)	17	0/2	0	#DIV/0!	2/2	0.436	0.816479	13	0/3	0	1/2	0.534	0	-0.098
both	Q15029	116 kDa U5 small nuclear ribonucleoprotein component (U5 snRNP-specific protein, 116 kDa) (U5-116 kDa) (Elongation factor Tu GTP-binding domain-containing protein 2) (SNU114 homolog) (hSNU114)	10	0/2	0	#DIV/0!	2/2	0.273	0.782235	10	0/3	0	1/2	0.349	0	-0.076
both	Q9NR30	Nucleolar RNA helicase 2 (Nucleolar RNA helicase II) (Nucleolar RNA helicase Gu) (RH II/Gu) (Gu-alpha) (DEAD box protein 21)	7	0/2	0	#DIV/0!	2/2	0.126	0.773006	7	0/3	0	1/2	0.163	0	-0.037
both	Q8IWX8	Calcium homeostasis endoplasmic reticulum protein (SR-related CTD-associated factor 6) (ERPROT 213-21)	2	0/2	0	#DIV/0!	2/2	0.039	0.75	2	0/3	0	1/2	0.052	0	-0.013
both	O15042	U2-associated protein SR140 (140 kDa Ser/Arg-rich domain protein)	2	0/2	0	#DIV/0!	2/2	0.024	0.75	2	0/3	0	1/2	0.032	0	-0.008
both	P14866	Heterogeneous nuclear ribonucleoprotein L (hnRNP L)	8	0/2	0	#DIV/0!	2/2	0.25	0.748503	6	0/3	0	1/2	0.334	0	-0.084
both	Q8WWY3	U4/U6 small nuclear ribonucleoprotein Prp31 (Pre-mRNA-processing factor 31) (U4/U6 snRNP 61 kDa protein) (hPrp31) (Serologically defined breast cancer antigen NY-BR-99)	3	0/2	0	#DIV/0!	2/2	0.088	0.656716	3	0/3	0	1/2	0.134	0	-0.046
both	Q9NVP1	ATP-dependent RNA helicase DDX18 (DEAD box protein 18) (Myc-regulated DEAD box protein) (MrDb)	3	0/2	0	#DIV/0!	2/2	0.062	0.652632	3	0/3	0	1/2	0.095	0	-0.033
both	P49750	YLP motif-containing protein 1 (Nuclear protein ZAP3) (ZAP113)	5	0/2	0	#DIV/0!	2/2	0.033	0.6	5	0/3	0	1/2	0.055	0	-0.022
both	Q9NVI7	ATPase family AAA domain-containing protein 3A	5	0/2	0	#DIV/0!	2/2	0.089	0.581699	5	0/3	0	1/2	0.153	0	-0.064
both	Q15393	Splicing factor 3B subunit 3 (Spliceosome-associated protein 130) (SAP 130) (Pre-mRNA-splicing factor SF3b 130 kDa subunit) (SF3b130) (STAF130)	5	0/2	0	#DIV/0!	2/2	0.085	0.566667	6	0/3	0	1/2	0.15	0	-0.065
both	P11387	DNA topoisomerase 1 (DNA topoisomerase I)	7	0/2	0	#DIV/0!	2/2	0.066	0.559322	7	0/3	0	1/2	0.118	0	-0.052
both	Q92621	Nuclear pore complex protein Nup205 (Nucleoporin Nup205) (205 kDa nucleoporin)	4	0/2	0	#DIV/0!	2/2	0.028	0.5	4	0/3	0	1/2	0.056	0	-0.028
both	Q14978	Nucleolar and coiled-body phosphoprotein 1 (Nucleolar phosphoprotein p130) (Nucleolar 130 kDa protein) (140 kDa nucleolar phosphoprotein) (Nopp140) (Hepatitis C virus NS5A-transactivated protein 13) (HCV NS5A-transactivated protein 13)	1	0/2	0	#DIV/0!	2/2	0.027	0.490909	2	0/3	0	1/2	0.055	0	-0.028
both	Q13724	Mannosyl-oligosaccharide glucosidase (Processing A-glucosidase I)	2	0/2	0	#DIV/0!	2/2	0.05	0.490196	3	0/3	0	1/2	0.102	0	-0.052
both	Q16629	Splicing factor, arginine/serine-rich 7 (Splicing factor 9G8)	2	0/2	0	#DIV/0!	2/2	0.069	0.485915	3	0/3	0	1/2	0.142	0	-0.073
both	P12270	Nucleoprotein TPR	7	0/2	0	#DIV/0!	2/2	0.034	0.485714	8	0/3	0	1/2	0.07	0	-0.036
both	Q96T37	Putative RNA-binding protein 15 (RNA-binding motif protein 15) (One-twenty two protein 1)	2	0/2	0	#DIV/0!	2/2	0.017	0.485714	2	0/3	0	1/2	0.035	0	-0.018
both	Q14498	RNA-binding protein 39 (RNA-binding motif protein 39) (RNA-binding region-containing protein 2) (Hepatocellular carcinoma protein 1) (Splicing factor HCC1)	1	0/2	0	#DIV/0!	2/2	0.033	0.485294	2	0/3	0	1/2	0.068	0	-0.035
both	Q9UHX1	Poly(U)-binding-splicing factor PUF60 (60 kDa poly(U)-binding-splicing factor) (FUSE-binding protein-interacting repressor) (FBP-interacting repressor) (Siah-binding protein 1) (Siah-BP1) (Ro-binding protein 1) (RoBP1)	3	0/2	0	#DIV/0!	2/2	0.112	0.480687	4	0/3	0	1/2	0.233	0	-0.121
both	Q8NBJ5	Procollagen galactosyltransferase 1 (Hydroxylysine galactosyltransferase 1) (Glycosyltransferase 25 family member 1)	3	0/2	0	#DIV/0!	2/2	0.093	0.479381	5	0/3	0	1/2	0.194	0	-0.101
both	Q9BXP5	Serrate RNA effector molecule homolog (Arsenite-resistance protein 2)	2	0/2	0	#DIV/0!	2/2	0.033	0.370787	4	0/3	0	1/2	0.089	0	-0.056
both	Q8IX12	Cell division cycle and apoptosis regulator protein 1 (Cell cycle and apoptosis regulatory protein 1) (CARP-1) (Death inducer with SAP domain)	2	0/2	0	#DIV/0!	2/2	0.025	0.367647	4	0/3	0	1/2	0.068	0	-0.043
both	Q9UKV3	Apoptotic chromatin condensation inducer in the nucleus (Acinus)	4	0/2	0	#DIV/0!	2/2	0.03	0.348837	7	0/3	0	1/2	0.086	0	-0.056
both	Q14980	Nuclear mitotic apparatus protein 1 (NuMA protein) (SP-H antigen)	23	0/2	0	#DIV/0!	2/2	0.113	0.330409	34	0/3	0	1/2	0.342	0	-0.229
both	Q7KZ85	Transcription elongation factor SPT6 (hSPT6) (Tat-cotransactivator 2 protein) (Tat-CT2 protein)	3	0/2	0	#DIV/0!	2/2	0.027	0.321429	6	0/3	0	1/2	0.084	0	-0.057
both	Q14690	Protein RRP5 homolog (Programmed cell death protein 11) (NF-kappa-B-binding protein) (NFBP)	10	0/2	0	#DIV/0!	2/2	0.068	0.314815	18	0/3	0	1/2	0.216	0	-0.148
both	Q9UQ35	Serine/arginine repetitive matrix protein 2 (Serine/arginine-rich splicing factor-related nuclear matrix protein of 300 kDa) (Ser/Arg-related nuclear matrix protein of 300 kDa) (Splicing coactivator subunit SRm300) (300 kDa nuclear matrix antigen) (Tax-re	7	0/2	0	#DIV/0!	2/2	0.021	0.272727	14	0/3	0	1/2	0.077	0	-0.056
both	P22087	rRNA 2'-O-methyltransferase fibrillarin (34 kDa nucleolar scleroderma antigen)	4	0/2	0	#DIV/0!	1/2	0.266	4.36066	2	0/3	0	2/2	0.061	0	0.205
both	P11388	DNA topoisomerase 2-alpha (DNA topoisomerase II, alpha isozyme)	3	0/2	0	#DIV/0!	1/2	0.037	3.08333	1	0/3	0	1/2	0.012	0	0.025
both	Q92896	Golgi apparatus protein 1 (Golgi sialoglycoprotein MG-160) (E-selectin ligand 1) (ESL-1) (Cysteine-rich fibroblast growth factor receptor) (CFR-1)	3	0/2	0	#DIV/0!	1/2	0.049	3.0625	1	0/3	0	1/2	0.016	0	0.033
both	O94906	Pre-mRNA-processing factor 6 (U5 snRNP-associated 102 kDa protein) (U5-102 kDa protein) (PRP6 homolog)	3	0/2	0	#DIV/0!	1/2	0.06	3	1	0/3	0	1/2	0.02	0	0.04
both	Q9NX24	H/ACA ribonucleoprotein complex subunit 2 (snoRNP protein NHP2) (Nucleolar protein family A member 2)	2	0/2	0	#DIV/0!	1/2	0.292	2.14706	1	0/3	0	1/2	0.136	0	0.156
both	Q15427	Splicing factor 3B subunit 4 (Spliceosome-associated protein 49) (SAP 49) (SF3b50) (Pre-mRNA-splicing factor SF3b 49 kDa subunit)	2	0/2	0	#DIV/0!	1/2	0.233	2.11818	1	0/3	0	1/2	0.11	0	0.123
both	Q96EP5	DAZ-associated protein 1 (Deleted in azoospermia-associated protein 1)	2	0/2	0	#DIV/0!	1/2	0.194	2.08602	1	0/3	0	1/2	0.093	0	0.101
both	Q7Z3B4	Nucleoporin p54 (54 kDa nucleoporin)	2	0/2	0	#DIV/0!	1/2	0.116	2.07143	1	0/3	0	1/2	0.056	0	0.06
both	P62995	Transformer-2 protein homolog beta (TRA-2 beta) (Transformer-2 protein homolog B) (Splicing factor, arginine/serine-rich 10)	2	0/2	0	#DIV/0!	1/2	0.089	2.02273	2	0/3	0	2/2	0.044	0	0.045
both	O95602	DNA-directed RNA polymerase I subunit RPA1 (RNA polymerase I subunit A1) (DNA-directed RNA polymerase I subunit A) (DNA-directed RNA polymerase I largest subunit) (RNA polymerase I 194 kDa subunit) (RPA194) (A190)	2	0/2	0	#DIV/0!	1/2	0.026	2	1	0/3	0	1/2	0.013	0	0.013
both	Q9NR12	PDZ and LIM domain protein 7 (LIM mineralization protein) (LMP) (Protein enigma)	5	0/2	0	#DIV/0!	1/2	0.299	1.75882	3	0/3	0	1/2	0.17	0	0.129
both	P78346	Ribonuclease P protein subunit p30 (RNaseP protein p30) (RNase P subunit 2)	3	0/2	0	#DIV/0!	1/2	0.28	1.56425	2	0/3	0	1/2	0.179	0	0.101
both	P61011	Signal recognition particle 54 kDa protein (SRP54)	6	0/2	0	#DIV/0!	1/2	0.264	1.56213	4	0/3	0	1/2	0.169	0	0.095
both	P35659	Protein DEK	3	0/2	0	#DIV/0!	1/2	0.139	1.52747	2	0/3	0	1/2	0.091	0	0.048
both	P57740	Nuclear pore complex protein Nup107 (Nucleoporin Nup107) (107 kDa nucleoporin)	3	0/2	0	#DIV/0!	1/2	0.079	1.51923	2	0/3	0	1/2	0.052	0	0.027
both	O60832	H/ACA ribonucleoprotein complex subunit 4 (Dyskerin) (Nucleolar protein family A member 4) (snoRNP protein DKC1) (Nopp140-associated protein of 57 kDa) (Nucleolar protein NAP57) (CBF5 homolog)	3	0/2	0	#DIV/0!	1/2	0.126	1.51807	2	0/3	0	1/2	0.083	0	0.043
both	Q8IYB3	Serine/arginine repetitive matrix protein 1 (Ser/Arg-related nuclear matrix protein) (SR-related nuclear matrix protein of 160 kDa) (SRm160)	3	0/2	0	#DIV/0!	1/2	0.049	1.48485	2	0/3	0	1/2	0.033	0	0.016
both	Q9NV31	U3 small nucleolar ribonucleoprotein protein IMP3 (U3 snoRNP protein IMP3) (BRMS2)	2	0/2	0	#DIV/0!	1/2	0.186	1.35766	3	0/3	0	2/2	0.137	0	0.049
both	Q92979	Probable ribosome biogenesis protein NEP1 (Nucleolar protein EMG1 homolog) (Protein C2f)	2	0/2	0	#DIV/0!	1/2	0.179	1.35606	3	0/3	0	2/2	0.132	0	0.047
both	Q00059	Transcription factor A, mitochondrial (mtTFA) (Mitochondrial transcription factor 1) (MtTF1) (Transcription factor 6-like 2)	2	0/2	0	#DIV/0!	1/2	0.125	1.34409	3	0/3	0	2/2	0.093	0	0.032
both	Q9H0A0	N-acetyltransferase 10	2	0/2	0	#DIV/0!	1/2	0.045	1.32353	3	0/3	0	2/2	0.034	0	0.011
both	Q9NRW3	Probable DNA dC->dU-editing enzyme APOBEC-3C (APOBEC1-like) (Phorbolin I)	3	0/2	0	#DIV/0!	1/2	0.438	1.23034	5	0/3	0	2/2	0.356	0	0.082
both	Q02539	Histone H1.1	3	0/2	0	#DIV/0!	1/2	0.199	1.18452	5	0/3	0	2/2	0.168	0	0.031
both	Q07955	Splicing factor, arginine/serine-rich 1 (pre-mRNA-splicing factor SF2, P33 subunit) (Alternative-splicing factor 1) (ASF-1)	9	0/2	0	#DIV/0!	1/2	0.569	1.15182	16	0/3	0	2/2	0.494	0	0.075
both	P09234	U1 small nuclear ribonucleoprotein C (U1 snRNP C)	1	0/2	0	#DIV/0!	1/2	0.334	1	1	0/3	0	1/2	0.334	0	0
both	O00148	ATP-dependent RNA helicase DDX39 (DEAD box protein 39) (Nuclear RNA helicase URH49)	5	0/2	0	#DIV/0!	1/2	0.292	1	5	0/3	0	1/2	0.292	0	0
both	Q9BWJ5	Splicing factor 3B subunit 5 (SF3b5) (Pre-mRNA-splicing factor SF3b 10 kDa subunit)	1	0/2	0	#DIV/0!	1/2	0.292	1	1	0/3	0	1/2	0.292	0	0
both	P84090	Enhancer of rudimentary homolog	1	0/2	0	#DIV/0!	1/2	0.259	1	1	0/3	0	1/2	0.259	0	0
both	P37198	Nuclear pore glycoprotein p62 (Nucleoporin Nup62) (62 kDa nucleoporin)	2	0/2	0	#DIV/0!	1/2	0.212	1	2	0/3	0	1/2	0.212	0	0
both	Q9Y2X3	Nucleolar protein 58 (Nucleolar protein 5)	4	0/2	0	#DIV/0!	1/2	0.139	1	4	0/3	0	1/2	0.139	0	0
both	O75431	Metaxin-2 (Mitochondrial outer membrane import complex protein 2)	1	0/2	0	#DIV/0!	1/2	0.11	1	1	0/3	0	1/2	0.11	0	0
both	P38919	Eukaryotic initiation factor 4A-III (Eukaryotic translation initiation factor 4A isoform 3) (ATP-dependent RNA helicase eIF4A-3) (ATP-dependent RNA helicase DDX48) (DEAD box protein 48) (Eukaryotic initiation factor 4A-like NUK-34) (Nuclear matrix protein	2	0/2	0	#DIV/0!	1/2	0.105	1	2	0/3	0	1/2	0.105	0	0
both	Q8WVV9	Heterogeneous nuclear ribonucleoprotein L-like (hnRNPLL) (Stromal RNA-regulating factor)	2	0/2	0	#DIV/0!	1/2	0.093	1	2	0/3	0	1/2	0.093	0	0
both	Q8NFH4	Nucleoporin Nup37 (p37) (Nup107-160 subcomplex subunit Nup37)	1	0/2	0	#DIV/0!	1/2	0.093	1	1	0/3	0	1/2	0.093	0	0
both	Q9BVL2	Nucleoporin p58/p45 (Nucleoporin-like protein 1)	1	0/2	0	#DIV/0!	1/2	0.086	1	1	0/3	0	1/2	0.086	0	0
both	P46977	Dolichyl-diphosphooligosaccharide--protein glycosyltransferase subunit STT3A (Oligosaccharyl transferase subunit STT3A) (B5) (Integral membrane protein 1) (Transmembrane protein TMC)	2	0/2	0	#DIV/0!	1/2	0.083	1	2	0/3	0	1/2	0.083	0	0
both	P51948	CDK-activating kinase assembly factor MAT1 (RING finger protein MAT1) (Menage a trois) (CDK7/cyclin-H assembly factor) (p36) (p35) (Cyclin-G1-interacting protein) (RING finger protein 66)	1	0/2	0	#DIV/0!	1/2	0.072	1	1	0/3	0	1/2	0.072	0	0
both	Q13242	Splicing factor, arginine/serine-rich 9 (Pre-mRNA-splicing factor SRp30C)	1	0/2	0	#DIV/0!	1/2	0.068	1	2	0/3	0	2/2	0.068	0	0
both	Q9BVP2	Guanine nucleotide-binding protein-like 3 (Nucleolar GTP-binding protein 3) (Nucleostemin) (E2-induced gene 3 protein) (Novel nucleolar protein 47) (NNP47)	2	0/2	0	#DIV/0!	1/2	0.068	1	2	0/3	0	1/2	0.068	0	0
[truncated: 217 more rows]
