# Supplementary material for: MSH3-Deficiency Initiates EMAST without Oncogenic Transformation of Human Colon Epithelial Cells
Source: PLoS One. 2012 Nov 27;7(11):e50541. doi: 10.1371/journal.pone.0050541 (PMC3507781; doi:10.1371/journal.pone.0050541)
Supplement: Table S2 — Over-represented pathways of over-expressed/induced proteins upon MSH3-silencing. Reactome skypainter was used to analyze protein levels changed by MSH3-silencing and their relation to certain cellular pathways. Pathways which map with a p-values below 1×10−4 where considered as highly significant (marked with an asterisk in column E). (XLSX) [file pone.0050541.s003.xlsx]

## Sheet: Sheet1
Un-adjusted probability of seeing N or more genes in this Event by chance	Number of genes in your query which map to this Event	Total number of genes involved in this Event	Identifier of this Event	Name of this Event	Submitted identifiers mapping to this Event
2.81009e-05	4	25	REACT_22365	*Recycling pathway of L1	P63261, P28482, Q00610, P60709
4.96472e-05	7	137	REACT_578	*Apoptosis	Q15149, P35998, P08670, Q96FJ2, Q07812, P28070, P63167
5.26778e-05	2	2	REACT_516	*Formation of RAD50:MRE11 complex	Q92878, P49959
0.0001573	2	3	REACT_730	Association of RAD50:MRE11 complex with NBS1 via MRE11 interaction	Q92878, P49959
0.0001573	2	3	REACT_19163	Interaction of Afadin with F-actin	P63261, P60709
0.00031314	2	4	REACT_1232	Association of MRN with sites of DSB	Q92878, P49959
0.00031314	2	4	REACT_486	Assembly of the RAD50-MRE11-NBS1 complex at DNA double-strand breaks	Q92878, P49959
0.00031314	2	4	REACT_1884	MRN complex relocalizes to nuclear foci	Q92878, P49959
0.00031314	2	4	REACT_22168	Shootin-1 links L1 and retrograde actin flow	P63261, P60709
0.00031314	2	4	REACT_22244	Linkage of L1 with treadmilling F-actin	P63261, P60709
0.00031314	2	4	REACT_22109	Dephosphorylation of pL1 (Y1176)	P63261, P60709
0.00051948	2	5	REACT_20513	MigFilin associates with Filamin and F-actin	P63261, P60709
0.00051948	2	5	REACT_27209	Removal of SPO11 and Resection of 5' Ends of DNA	Q92878, P49959
0.00051948	2	5	REACT_25135	F-actin capping protein binds to the barbed end of elongating F-actin	P63261, P60709
0.000949748	3	27	REACT_964	Intrinsic Pathway for Apoptosis	Q96FJ2, Q07812, P63167
0.00143442	2	8	REACT_97	Recruitment of repair and signaling proteins to double-strand breaks	Q92878, P49959
0.00143442	2	8	REACT_11243	Coat Complex Formation	P53621, Q9Y678
0.00143442	2	8	REACT_11138	Sculpting and pinching-off of Golgi vessicle	P53621, Q9Y678
0.00143442	2	8	REACT_11078	Golgi vesicle lattice disassociation	P53621, Q9Y678
0.00183571	2	9	REACT_11107	Hydrolysis of Arf1-GTP to Arf1-GDP	P53621, Q9Y678
0.00183571	2	9	REACT_11073	Diffusion of inactive Arf1-GDP from membrane	P53621, Q9Y678
0.00183571	2	9	REACT_11111	GAP Recruitment to the Coatomer:Arf1-GTP Complex	P53621, Q9Y678
0.00183571	2	9	REACT_11126	Coatomer:Arf1-GTP:GAP lattice formation on golgi membrane	P53621, Q9Y678
0.00228402	2	10	REACT_11208	Golgi to ER Retrograde Transport	P53621, Q9Y678
0.00228402	2	10	REACT_11096	COPI Mediated Transport	P53621, Q9Y678
0.00228402	2	10	REACT_22099	Phosphorylation of L1 by ERK	P28482, Q00610
0.00288039	4	82	REACT_22205	L1CAM interactions	P63261, P28482, Q00610, P60709
0.00314443	4	84	REACT_11123	Membrane Trafficking	P53621, P50570, Q9Y678, Q00610
0.00331899	2	12	REACT_13541	Caspase-mediated cleavage of cytoskeletal proteins	Q15149, P08670
0.00331899	2	12	REACT_22148	L1 linked to actin cytoskeleton by ankyrin	P63261, P60709
0.00331899	2	12	REACT_19255	trans-Golgi Network Vesicle Scission	P50570, Q00610
0.00331899	2	12	REACT_19194	trans-Golgi Network Lysosomal Vesicle Scission	P50570, Q00610
0.00342461	4	86	REACT_24994	Regulation of mRNA Stability by Proteins that Bind AU-rich Elements	P35998, O14980, Q04637, P28070
0.00390432	2	13	REACT_19334	trans-Golgi Network Coat Assembly	P50570, Q00610
0.00390432	2	13	REACT_19167	trans-Golgi Network Lysosome Vesicle Destined Membrane Coat Assembly	P50570, Q00610
0.00453399	2	14	REACT_697	Activation of BH3-only proteins	Q96FJ2, P63167
0.00520738	2	15	REACT_1874	Homologous Recombination Repair	Q92878, P49959
0.00520738	2	15	REACT_1587	Homologous recombination repair of replication-independent double-strand breaks	Q92878, P49959
0.00520738	2	15	REACT_19287	Lysosome Vesicle Biogenesis	P50570, Q00610
0.00700847	5	167	REACT_21300	Mitotic M-M/G1 phases	P35998, O14980, Q12769, P28070, P52948
0.00702726	3	54	REACT_25325	Destabilization of mRNA by AUF1 (hnRNP D0)	P35998, Q04637, P28070
0.00748337	2	18	REACT_22364	Ankyrins link voltage-gated sodium and potassium channels to spectrin and L1	P63261, P60709
0.00748337	2	18	REACT_20649	Cell-extracellular matrix interactions	P63261, P60709
0.00803078	6	244	REACT_18266	Axon guidance	Q8N8S7, P35580, P63261, P28482, Q00610, P60709
0.00832522	2	19	REACT_22266	Interaction between L1 and Ankyrins	P63261, P60709
0.00898128	3	59	REACT_6337	Rev multimer-bound HIV-1 mRNA:Crm1:Ran:GTP complex associates with the NPC	O14980, Q12769, P52948
0.00898128	3	59	REACT_6340	Translocation of nuclear RNA transport complex to cytoplasm	O14980, Q12769, P52948
0.00920763	2	20	REACT_2054	Double-Strand Break Repair	Q92878, P49959
0.00984346	3	61	REACT_6190	Rev-mediated nuclear export of HIV-1 RNA	O14980, Q12769, P52948
0.0102921	3	62	REACT_6916	Interactions of Rev with host cellular proteins	O14980, Q12769, P52948
0.0111658	5	187	REACT_383	DNA Replication	P35998, O14980, Q12769, P28070, P52948
0.014207	2	25	REACT_27271	Meiotic Recombination	Q92878, P49959
0.0164698	2	27	REACT_19400	Golgi Associated Vesicle Biogenesis	P50570, Q00610
0.0166094	3	74	REACT_20676	Cell junction organization	Q15149, P63261, P60709
0.0188761	2	29	REACT_6938	GCK1:GKRP [cytosol] => GCK1:GKRP [nucleoplasm]	Q12769, P52948
0.0188761	2	29	REACT_6804	Regulation of Glucokinase by Glucokinase Regulatory Protein	Q12769, P52948
0.0191056	3	78	REACT_14798	Kinetochore capture of astral microtubules	O14980, Q12769, P52948
0.0201317	2	30	REACT_19195	Adherens junctions interactions	P63261, P60709
0.0220505	5	222	REACT_20605	Metabolism of mRNA	P35998, O14980, Q04637, P42766, P28070
0.0232214	3	84	REACT_682	Mitotic Prometaphase	O14980, Q12769, P52948
0.0241014	2	33	REACT_11235	trans-Golgi Network Vesicle Budding	P50570, Q00610
0.0241014	2	33	REACT_19187	Clathrin derived vesicle budding	P50570, Q00610
0.0254166	6	314	REACT_152	Cell Cycle, Mitotic	P35998, O14980, Q12769, P28070, P63167, P52948
0.0262139	3	88	REACT_910	M Phase	O14980, Q12769, P52948
0.0269117	2	35	REACT_22272	Signal transduction by L1	P28482, Q00610
0.0313625	2	38	REACT_107	Apoptotic cleavage of cellular proteins	Q15149, P08670
0.0330786	5	247	REACT_21257	Metabolism of RNA	P35998, O14980, Q04637, P42766, P28070
0.0344807	2	40	REACT_212	Glucose transport	Q12769, P52948
0.037715	2	42	REACT_9441	Hexose transport	Q12769, P52948
0.0410615	2	44	REACT_111172	Proteasomal clevage of exogenous antigen	P35998, P28070
0.0418937	7	448	REACT_111045	Developmental Biology	Q8N8S7, P35580, P42766, P63261, P28482, Q00610, P60709
0.0427757	2	45	REACT_25343	Destruction of AUF1 and mRNA	P35998, P28070
0.0451654	3	109	REACT_79	L13a-mediated translational silencing of Ceruloplasmin expression	P20042, Q04637, P42766
0.0451654	3	109	REACT_1762	3' -UTR-mediated translational regulation	P20042, Q04637, P42766
0.0462015	3	110	REACT_2085	GTP hydrolysis and joining of the 60S ribosomal subunit	P20042, Q04637, P42766
0.0462835	2	47	REACT_995	Apoptotic execution phase	Q15149, P08670
0.0462835	2	47	REACT_111056	Cross-presentation of soluble exogenous antigens (endosomes)	P35998, P28070
0.0480762	2	48	REACT_13491	26S proteosome degrades ODC holoenzyme complex	P35998, P28070
0.0480762	2	48	REACT_19331	Cell-cell junction organization	P63261, P60709
0.0480762	2	48	REACT_75871	Proteasomal cleavage of substrate	P35998, P28070
0.0480762	2	48	REACT_111104	Proteasomal cleavage of substrate	P35998, P28070
0.0498942	2	49	REACT_1471	Ubiquitinated geminin is degraded by the proteasome	P35998, P28070
0.0498942	2	49	REACT_480	Ubiquitinated Orc1 is degraded by the proteasome	P35998, P28070
0.0498942	2	49	REACT_1210	Ubiquitinated Cdc6 is degraded by the proteasome	P35998, P28070
0.0498942	2	49	REACT_873	Proteolytic degradation of ubiquitinated-Cdc25A	P35998, P28070
0.0498942	2	49	REACT_2142	Proteasome mediated degradation of Cyclin D1	P35998, P28070
0.0498942	2	49	REACT_13413	Proteasome mediated degradation of PAK-2p34	P35998, P28070
0.0498942	2	49	REACT_13464	Regulation of activated PAK-2p34 by proteasome mediated degradation	P35998, P28070
0.0498942	2	49	REACT_13505	Proteasome mediated degradation of PAK-2p34	P35998, P28070
0.0498942	2	49	REACT_20637	Proteasome mediated degradation of COP1	P35998, P28070
