# Supplementary material for: MSH3-Deficiency Initiates EMAST without Oncogenic Transformation of Human Colon Epithelial Cells
Source: PLoS One. 2012 Nov 27;7(11):e50541. doi: 10.1371/journal.pone.0050541 (PMC3507781; doi:10.1371/journal.pone.0050541)
Supplement: Table S3 — Over-represented pathways of repressed proteins upon MSH3-silencing. Reactome skypainter was used to analyze protein levels changed by MSH3-silencing and their relation to certain cellular pathways. Pathways which map with a p-values below 1×10−4 where considered as highly significant (marked with an asterisk in column E). (XLSX) [file pone.0050541.s004.xlsx]

## Sheet: Sheet1
Un-adjusted probability of seeing N or more genes in this Event by chance	Number of genes in your query which map to this Event	Total number of genes involved in this Event	Identifier of this Event	Name of this Event	Submitted identifiers mapping to this Event
1.72664e-07	30	851	REACT_111217	*Metabolism	P35270, P18124, P62316, Q02218, P62314, P22695, P08243, P05387, P61224, P62841, P53004, P06132, O43920, P19623, P54886, P06730, P25786, O95168, P62829, O75489, Q9HAN9, Q8TCD5, Q13126, P49721, Q96KP4, P62701, P00403, P00387, P31153, P46776
5.92998e-07	6	24	REACT_15306	*Cytosolic tRNA aminoacylation	P26639, P26640, Q12904, Q9P2J5, P12081, O43776
1.23816e-06	7	42	REACT_15482	*tRNA Aminoacylation	P26639, Q9NSE4, P26640, Q12904, Q9P2J5, P12081, O43776
6.7733e-06	18	413	REACT_71	*Gene Expression	P07910, P18124, P62316, P62314, P05387, P62841, P22626, P26639, Q9NSE4, P06730, Q12904, Q9P2J5, P12081, O43776, P62829, P26640, P46776, P62701
4.39047e-05	12	225	REACT_15380	*Diabetes pathways	P51858, P18124, O00425, P08243, Q9Y6M1, P05387, P62829, P49458, P62841, P35611, P46776, P62701
0.000304419	7	96	REACT_15319	Signal Recognition (Preproinsulin)	P62829, P49458, P18124, P62841, P62701, P46776, P05387
0.000304419	7	96	REACT_20565	Signal Recognition (Preprolactin)	P62829, P49458, P18124, P62841, P62701, P46776, P05387
0.000345754	7	98	REACT_15358	Interaction between SRP and SRP Receptor	P62829, P49458, P18124, P62841, P62701, P46776, P05387
0.000464128	11	247	REACT_21257	Metabolism of RNA	P18124, P25786, P06730, P62316, P62314, P05387, P62829, P62841, P49721, P62701, P46776
0.000625266	7	108	REACT_15520	Translocation of Preproinsulin to Endoplasmic Reticulum	P62829, P49458, P18124, P62841, P62701, P46776, P05387
0.000660973	7	109	REACT_79	L13a-mediated translational silencing of Ceruloplasmin expression	P62829, P18124, P62841, P06730, P62701, P46776, P05387
0.000660973	7	109	REACT_1762	3' -UTR-mediated translational regulation	P62829, P18124, P62841, P06730, P62701, P46776, P05387
0.000698284	7	110	REACT_2085	GTP hydrolysis and joining of the 60S ribosomal subunit	P62829, P18124, P62841, P06730, P62701, P46776, P05387
0.00100879	7	117	REACT_2159	Eukaryotic Translation Initiation	P62829, P18124, P62841, P06730, P62701, P46776, P05387
0.00100879	7	117	REACT_2099	Cap-dependent Translation Initiation	P62829, P18124, P62841, P06730, P62701, P46776, P05387
0.00112871	6	87	REACT_928	Release of 40S and 60S subunits from the 80S ribosome	P62829, P18124, P62841, P62701, P46776, P05387
0.00112871	6	87	REACT_1227	Peptide transfer from P-site tRNA to the A-site tRNA	P62829, P18124, P62841, P62701, P46776, P05387
0.00119836	6	88	REACT_3	eIF5B:GTP is hydrolyzed and released	P62829, P18124, P62841, P62701, P46776, P05387
0.00119836	6	88	REACT_198	The 60S subunit joins the translation initiation complex	P62829, P18124, P62841, P62701, P46776, P05387
0.00119836	6	88	REACT_2075	Aminoacyl-tRNA binds to the ribosome at the A-site	P62829, P18124, P62841, P62701, P46776, P05387
0.00119836	6	88	REACT_552	Hydrolysis of eEF1A:GTP	P62829, P18124, P62841, P62701, P46776, P05387
0.00119836	6	88	REACT_9524	Synthesis of PB1-F2	P62829, P18124, P62841, P62701, P46776, P05387
0.00119836	6	88	REACT_13617	MAFA-, NKX2-2-, PAX6-, and PDX1-dependent synthesis of insulin precursor protein	P62829, P18124, P62841, P62701, P46776, P05387
0.00122985	7	121	REACT_6167	Influenza Infection	P62829, P18124, O95639, P62841, P62701, P46776, P05387
0.00127127	6	89	REACT_1986	Eukaryotic Translation Termination	P62829, P18124, P62841, P62701, P46776, P05387
0.00127127	6	89	REACT_389	Polypeptide release from the eRF3-GDP:eRF1:mRNA:80S Ribosome complex	P62829, P18124, P62841, P62701, P46776, P05387
0.00127127	6	89	REACT_1654	GTP Hydrolysis by eRF3 bound to the eRF1:mRNA:polypeptide:80S Ribosome complex	P62829, P18124, P62841, P62701, P46776, P05387
0.00127127	6	89	REACT_227	GTP bound eRF3:eRF1 complex binds the peptidyl tRNA:mRNA:80S Ribosome complex	P62829, P18124, P62841, P62701, P46776, P05387
0.00127127	6	89	REACT_1404	Peptide chain elongation	P62829, P18124, P62841, P62701, P46776, P05387
0.00127127	6	89	REACT_1937	Translocation of ribosome by 3 bases in the 3' direction	P62829, P18124, P62841, P62701, P46776, P05387
0.00141934	7	124	REACT_1014	Translation	P62829, P18124, P62841, P06730, P62701, P46776, P05387
0.00151051	6	92	REACT_1477	Eukaryotic Translation Elongation	P62829, P18124, P62841, P62701, P46776, P05387
0.00159745	6	93	REACT_75917	Formation of UPF1:eRF3 Complex on mRNA with a Premature Termination Codon and No Exon Junction Complex	P62829, P18124, P62841, P62701, P46776, P05387
0.00159745	6	93	REACT_75768	Nonsense Mediated Decay Independent of the Exon Junction Complex	P62829, P18124, P62841, P62701, P46776, P05387
0.00209075	6	98	REACT_1797	Formation of a pool of free 40S subunits	P62829, P18124, P62841, P62701, P46776, P05387
0.00220189	6	99	REACT_13819	Regulation of gene expression in beta cells	P62829, P18124, P62841, P62701, P46776, P05387
0.00222089	7	134	REACT_15550	Insulin Synthesis and Processing	P62829, P49458, P18124, P62841, P62701, P46776, P05387
0.00269174	6	103	REACT_15421	Cleavage of the Signal Peptide of Preproinsulin	P62829, P18124, P62841, P62701, P46776, P05387
0.00282608	6	104	REACT_9514	Viral Protein Synthesis	P62829, P18124, P62841, P62701, P46776, P05387
0.00282608	6	104	REACT_75753	UPF1 Binds an mRNP with a Termination Codon Preceding an Exon Junction Complex	P62829, P18124, P62841, P62701, P46776, P05387
0.00282608	6	104	REACT_75910	SMG1 Phosphorylates UPF1 (Enhanced by Exon Junction Complex)	P62829, P18124, P62841, P62701, P46776, P05387
0.0029654	6	105	REACT_9491	Viral mRNA Translation	P62829, P18124, P62841, P62701, P46776, P05387
0.00304033	9	222	REACT_20605	Metabolism of mRNA	P18124, P25786, P06730, P05387, P62829, P62841, P49721, P46776, P62701
0.00325945	6	107	REACT_75787	SMG6 Cleaves mRNA with Premature Termination Codon	P62829, P18124, P62841, P62701, P46776, P05387
0.0034144	6	108	REACT_13698	Regulation of beta-cell development	P62829, P18124, P62841, P62701, P46776, P05387
0.00365312	5	76	REACT_22393	Respiratory electron transport	O75489, O43920, P22695, P00403, O95168
0.00374074	6	110	REACT_75886	Nonsense-Mediated Decay	P62829, P18124, P62841, P62701, P46776, P05387
0.00374074	6	110	REACT_75891	Phosphorylated UPF1 Recruits SMG5, SMG7, SMG6, and PP2A	P62829, P18124, P62841, P62701, P46776, P05387
0.00374074	6	110	REACT_75822	Nonsense Mediated Decay Enhanced by the Exon Junction Complex	P62829, P18124, P62841, P62701, P46776, P05387
0.00408979	6	112	REACT_6152	Influenza Viral RNA Transcription and Replication	P62829, P18124, P62841, P62701, P46776, P05387
0.00485977	6	116	REACT_6145	Influenza Life Cycle	P62829, P18124, P62841, P62701, P46776, P05387
0.00535476	4	52	REACT_940	Dissociation of L13a from the 60s ribosomal subunit	P62829, P18124, P46776, P05387
0.00798353	7	169	REACT_13	Metabolism of amino acids and derivatives	P19623, P54886, P25786, Q13126, P49721, Q02218, P08243
0.00840912	6	130	REACT_111083	The citric acid (TCA) cycle and respiratory electron transport	O75489, O43920, Q02218, P22695, P00403, O95168
0.00898069	5	94	REACT_6305	Respiratory electron transport, ATP synthesis by chemiosmotic coupling, and heat production by uncoupling proteins.	O75489, O43920, P22695, P00403, O95168
0.00942098	2	11	REACT_15345	glutamate + tRNA(Glu) + ATP => Glu-tRNA(Glu) + AMP + pyrophosphate	Q12904, Q9P2J5
0.00942098	2	11	REACT_15436	proline + tRNA(Pro) + ATP => Pro-tRNA(Pro) + AMP + pyrophosphate	Q12904, Q9P2J5
0.00942098	2	11	REACT_15346	aspartate + tRNA(Asp) + ATP => Asp-tRNA(Asp) + AMP + pyrophosphate	Q12904, Q9P2J5
0.00942098	2	11	REACT_15516	isoleucine + tRNA(Ile) + ATP => Ile-tRNA(Ile) + AMP + pyrophosphate	Q12904, Q9P2J5
0.00942098	2	11	REACT_15504	leucine + tRNA(Leu) + ATP => Leu-tRNA(Leu) + AMP + pyrophosphate	Q12904, Q9P2J5
0.00942098	2	11	REACT_15361	glutamine + tRNA(Gln) + ATP => Gln-tRNA(Gln) + AMP + pyrophosphate	Q12904, Q9P2J5
0.00942098	2	11	REACT_15489	arginine + tRNA(Arg) + ATP => Arg-tRNA(Arg) + AMP + pyrophosphate	Q12904, Q9P2J5
0.00942098	2	11	REACT_15420	methionine + tRNA(Met) + ATP => Met-tRNA(Met) + AMP + pyrophosphate	Q12904, Q9P2J5
0.00942098	2	11	REACT_15342	lysine + tRNA(Lys) + ATP => Lys-tRNA(Lys) + AMP + pyrophosphate	Q12904, Q9P2J5
0.0123536	4	66	REACT_222	Formation of the Spliceosomal E complex	P07910, P62316, P62314, P22626
0.0131265	2	13	REACT_238	Amino acid synthesis and interconversion (transamination)	P54886, P08243
0.0131265	2	13	REACT_22166	Binding of RNA by Insulin-like Growth Factor-2 mRNA Binding Proteins (IGF2BPs/IMPs/VICKZs)	O00425, Q9Y6M1
0.0151796	2	14	REACT_9431	Metabolism of porphyrins	P53004, P06132
0.0173612	2	15	REACT_14820	Metabolism of polyamines	P19623, Q13126
0.0215435	5	117	REACT_125	Processing of Capped Intron-Containing Pre-mRNA	P07910, P06730, P62316, P62314, P22626
0.0220943	2	17	REACT_10041	Loading and methylation of Sm proteins onto SMN Complexes	P62316, P62314
0.023263	3	45	REACT_6310	NADH enters the respiratory chain at Complex I	O75489, O43920, O95168
0.0272964	2	19	REACT_9957	snRNP complex assembly	P62316, P62314
0.0275413	4	84	REACT_788	Formation of the Spliceosomal A Complex	P07910, P62316, P62314, P22626
0.0300644	2	20	REACT_9946	snRNP:Snurportin complex formation	P62316, P62314
0.0300644	2	20	REACT_10002	snRNA Cap hypermethylation	P62316, P62314
0.0300644	2	20	REACT_10010	snRNP nuclear import and release	P62316, P62314
0.0338635	3	52	REACT_9034	Degradation of ubiquitinated p27/p21 by the 26S proteasome	P63208, P25786, P49721
0.0338635	3	52	REACT_9003	SCF(Skp2)-mediated degradation of p27/p21	P63208, P25786, P49721
0.0359172	2	22	REACT_9405	Cholesterol biosynthesis	Q13907, Q15738
0.0371613	8	281	REACT_17015	Metabolism of proteins	P18124, P06730, P05387, P62829, Q99471, P62841, P46776, P62701
0.0372822	3	54	REACT_6821	SCF-beta-TrCP mediated degradation of Emi1	P63208, P25786, P49721
0.0372822	3	54	REACT_6878	SCF-mediated degradation of Emi1	P63208, P25786, P49721
0.0379677	5	136	REACT_1675	mRNA Processing	P07910, P06730, P62316, P62314, P22626
0.0389953	2	23	REACT_2002	Endosome acidification	P21281, P36543
0.0389953	2	23	REACT_25268	Acidification of Tf:TfR1 containing endosome	P21281, P36543
0.0408716	3	56	REACT_1516	Ribosomal scanning	P62841, P06730, P62701
0.0408716	3	56	REACT_1904	Formation of translation initiation complexes containing mRNA that does not circularize	P62841, P06730, P62701
0.0427299	3	57	REACT_1060	eIF2:GTP is hydrolyzed, eIFs are released	P62841, P06730, P62701
0.0427299	3	57	REACT_1979	Translation initiation complex formation	P62841, P06730, P62701
0.0427299	3	57	REACT_656	Start codon recognition	P62841, P06730, P62701
0.0427299	3	57	REACT_931	Ribosomal scanning and start codon recognition	P62841, P06730, P62701
0.0427299	3	57	REACT_1515	Formation of translation initiation complexes yielding circularized Ceruloplasmin mRNA in a 'closed-loop' conformation	P62841, P06730, P62701
0.0427299	3	57	REACT_11063	Degradation of beta-catenin by the destruction complex	P63208, P25786, P49721
0.0427299	3	57	REACT_10017	Degradation of ubiquitinated -beta catenin by the proteasome	P63208, P25786, P49721
0.0427299	3	57	REACT_11045	Signaling by Wnt	P63208, P25786, P49721
0.0433673	4	97	REACT_48	Formation of the Spliceosomal B Complex	P07910, P62316, P62314, P22626
0.0446302	3	58	REACT_1258	Activation of the mRNA upon binding of the cap-binding complex and eIFs, and subsequent binding to 43S	P62841, P06730, P62701
0.0446302	3	58	REACT_1595	Association of phospho-L13a with GAIT element of Ceruloplasmin mRNA	P62841, P06730, P62701
0.0454389	2	25	REACT_1109	Insulin receptor recycling	P21281, P36543
0.0465722	3	59	REACT_9029	Cyclin A:Cdk2-associated events at S phase entry	P63208, P25786, P49721
0.0490857	4	101	REACT_1783	G1/S Transition	P63208, P25786, P49721, P35244
